# Supplementary material for: Estimating brown bear abundance and harvest rate on the southern Alaska Peninsula
Source: PLoS One. 2021 Jan 29;16(1):e0245367. doi: 10.1371/journal.pone.0245367 (PMC7845982; doi:10.1371/journal.pone.0245367)
Supplement: S1 File — The r-packages mrds [24] and optimx [29,30] are required to run the analyses. (R) [file pone.0245367.s001.r]

# GMU9D10_MRDS_Analysis.r
#
#    Written by Earl Becker
#     Alaska Dept. of Fish and Game
#     4 March 2020
#
#    Fits Best MRDS model (mcds and MR models) to GMU 9D data
#    Fits Best MRDS model (mcds and MR models) to GMU 10 data
#    Fits Best MRDS model (mcds and MR models) to GMU 9D & 10 combined data

# read in the r code needed to run the analysis: Two.Piece.2PNalV3Stratified.r" , and the needed r libraries
source("C:\\DATA\\BEAR\\MCMRDS_ANormal\\Two.Piece.NormalV3Stratified.r")   # change path for your computer
library(mrds)
#library(stats)
#library(splines)
library(optimx)
.pardefault <- par()
# read in combinded GMU 9D and 10 mrds dataset
BrownBear9D10.MRDS.dataT         <- read.csv("C:\\DATA\\BEAR\\ColdBay_r\\BrownBear9D10.MRDS.datasetR.csv", head=T)   # 760 observations

summary(BrownBear9D10.MRDS.dataT)
# object        : bear group observation id                                                                   REQUIRED
# OBS           : 1 = deteccted by pilot only, 2 - detected by backseat observer only; 3 - detected by both
# observer      : 1 = pilot, 2 = backseat observer                                                            REQUIRED
# detected      : 0 = bear not detected, 1 = bear detected
# TransID       : id of transect
# Region.Label  : 9 = GMU 9D  10= GMU 10                                                                      REQUIRED
# distance      : distance from transect to dcenter of bear group, meters                                     REQUIRED
# size          : number of bears in the bear group                                                           REQUIRED
# GMU           : 9 = GMU 9D, 10 = GMU 10
# Bed           : 0 = non bedded bear group; 1 = bedded bear group
# bin2.SD1000   : 0 = bin1 search ditance in wb to w range (22 to 1000 m), 1 = search distance > w (1000 m)
# TranFlat      : 0 = contour transect; 1 = straight (hinged) transect
# MRPilotI2Grp  : 0 = MR pilot group 1, 1 = MR pilot group 2
# MRObsvrI2Grp  : 0 = MR backseat observer group 1, 1 =  MR backseat observer group 2
# Sample.Label  : id of transect                                                                              REQUIRED


GMU9D10.TranData    <- read.csv("C:\\DATA\\BEAR\\ColdBay_r\\GMU9D10_BearHabitat.TranData.csv", head=T)  # Transect data of bears in Brown bear habitat,
summary(GMU9D10.TranData)
GMU9D10.TranData$area   <- GMU9D10.TranData$Area1000_22km   # area is a REQUIRED data column consists of area between 22 m and 1000 m from the transect

# EDA suggests bear habitat in GMU 1- is 1,000 ft in elevation or lower
GMU9D10.TranData[GMU9D10.TranData$Region.Label==10 & GMU9D10.TranData$TRANELEVFT > 1000,]
# <0 rows> (or 0-length row.names)    - no tansects in GMU 10 that are not in bear habitat
GMU9D10.TranData[GMU9D10.TranData$Region.Label==9 & GMU9D10.TranData$TRANELEVFT > 2000,]
# <0 rows> (or 0-length row.names)    - no tansects in GMU 9D that are not in bear habitat

# Creating region tables (region9D10, region9D, region 10)
region9D10 <- cbind.data.frame(levels(as.factor(GMU9D10.TranData$Region.Label)),c(8648.2, 2868.7)) #Bear habitat GMU 9D & 10 = 8648.2, 2868.7 respectively
colnames(region9D10)  <- c("Region.Label","Area")
region9D10

region9D <- region9D10[1,]   
region10 <- region9D10[2,]


#  Setting w and wb
width  <- 1000
wb     <-  22

# creating mrds datafile
BrownBear9D10.MRDS.data  <- BrownBear9D10.MRDS.dataT[BrownBear9D10.MRDS.dataT$distance >= wb & BrownBear9D10.MRDS.dataT$distance <= width,]


# Checking required colnames for 2 input files (animal and transect files) used in the analysis (are in 
Data.Requirements()
Data.Check(BrownBear9D10.MRDS.data,GMU9D10.TranData,region9D10)


# Creating initial estimates for IGrmew - which will be dependent on w and wb
tmpdata <- BrownBear9D10.MRDS.data[BrownBear9D10.MRDS.data$observer ==1,]
zz <- density(tmpdata$distance[tmpdata$distance >= wb & tmpdata$distance <= width])
mew_est <- zz$x[zz$y == max(zz$y)]
lnmew <- log(mew_est)  

BrownBear9D10.MRDS.data$IGrMew         <- ifelse(BrownBear9D10.MRDS.data$distance>= exp(lnmew), 1, 0)  
BrownBear9D10.MRDS.data$IMewBin2SD1000 <- BrownBear9D10.MRDS.data$IGrMew*BrownBear9D10.MRDS.data$bin2.SD1000

BrownBear9D.MRDS.data   <- BrownBear9D10.MRDS.data[BrownBear9D10.MRDS.data$Region.Label ==9,]    # mrds data for GMU 9D only
BrownBear10.MRDS.data   <- BrownBear9D10.MRDS.data[BrownBear9D10.MRDS.data$Region.Label ==10,]   # mrds data for GMU 10 only
GMU9D.TranData          <- GMU9D10.TranData[GMU9D10.TranData$Region.Label ==9,]                  # transect data for GMU 9D
GMU10.TranData          <- GMU9D10.TranData[GMU9D10.TranData$Region.Label ==10,]                 # transect data for GMU 10

# Calculations for Table 1 below.
table(BrownBear9D.MRDS.data$distance[BrownBear9D.MRDS.data$observer==1]> 110.6)  # for GMU 9D
table(BrownBear10.MRDS.data$distance[BrownBear10.MRDS.data$observer==1]> 111.8)  # for GMU 10
table(BrownBear9D10.MRDS.data$distance[BrownBear9D10.MRDS.data$observer==1]> 110.5)  # for GMU 9D & 10

table(BrownBear9D10.MRDS.data$Region.Label[BrownBear9D10.MRDS.data$observer==1],BrownBear9D10.MRDS.data$bin2.SD1000[BrownBear9D10.MRDS.data$observer==1])
table(BrownBear9D10.MRDS.data$Region.Label[BrownBear9D10.MRDS.data$observer==1],BrownBear9D10.MRDS.data$bin2.SD1000[BrownBear9D10.MRDS.data$observer==1])
table(BrownBear9D10.MRDS.data$Region.Label[BrownBear9D10.MRDS.data$observer==1],BrownBear9D10.MRDS.data$TranFlat[BrownBear9D10.MRDS.data$observer==1])
table(BrownBear9D10.MRDS.data$Region.Label[BrownBear9D10.MRDS.data$observer==1],BrownBear9D10.MRDS.data$Bed[BrownBear9D10.MRDS.data$observer==1])
#### end of Table 1
################################################################################################################################################################
#  Best mcds and MR models for GMU 9D data only
################################################################################################################################################################
#  Best MCDS Model
modeltitle <- c("b0+IMew+IMewBin2SD1000+TranFlat")
ds.formula <- as.formula(distance ~ IGrMew + IMewBin2SD1000 + TranFlat)
scale.init.formula <- as.formula(log(distance + width/1000) ~ IGrMew + IMewBin2SD1000 + TranFlat)
GMU9D.2PN.Imew.IMewBin2SD.TranFlat <-   MCDS.2PN(modeltitle=modeltitle,ds.formula=ds.formula,
                                                  scale.init.formula=scale.init.formula,
                                                  wb=wb,width=width,IMew=TRUE,MewSwitchCol=c(0),MewICol=c(3),MewGrVecName=c("bin2.SD1000"),
                                                  Show.lik=FALSE,region.table=region9D,sample.table=GMU9D.TranData ,data=BrownBear9D.MRDS.data)

GMU9D.2PN.Imew.IMewBin2SD.TranFlat$converge           # 0 denotes model convergence
summary.2PN.ds(GMU9D.2PN.Imew.IMewBin2SD.TranFlat)    # model output, more output is available, use: ls(GMU9D.2PN.Imew.IMewBin2SD.TranFlat)

GOF.ds <- GOF.2PN.ds(model.out = GMU9D.2PN.Imew.IMewBin2SD.TranFlat)   # GOF for mcds model using a 2-piece 2PNal detection function
GOF.ds       

#################################################################################################################
#   Best MR model : bo + Bed + PCvr5

MRmodeltitle <-"bo+Bed+PCvr5+MR2GrpPilot+observer"
MR9D_Best   <- ddf(method = "io",dsmodel = ~cds(key = "hn",formula=~bin2.SD1000), mrmodel =~glm(link='logit',
                      formul= ~Bed+PCvr5),
               data= BrownBear9D.MRDS.data,  meta.data = list(left=wb, width = width))
summary(MR9D_Best) # Bed & PCvr5 parameters are Negative - makes biologcal sense
                   # MR model output from package mrds - ignore all cds model output (this was a dummy half-2PNal model)

MR1_GOF <- GOF.MR(MR9D_Best,DSmodel=GMU9D.2PN.Imew.IMewBin2SD.TranFlat)
MR1_GOF                                 # MR model GOF

create.MRparm.table(MR9D_Best)

LN <- "GMU9D.2PN.Imew.IMewBin2SD.TranFlat"
ds.formula <- as.formula(distance ~ IGrMew + IMewBin2SD1000 + TranFlat)
scale.init.formula <- as.formula(log(distance + width/1000) ~ IGrMew + IMewBin2SD1000 + TranFlat)
mr.formula <- "~Bed+PCvr5"
# obtaining mrds population estimates and variance
MRMCDS9D <- dht_TwoPieceNormal(dsModel.FN="GMU9D.2PN.Imew.IMewBin2SD.TranFlat", mr.formula=mr.formula, region.table=region9D, 
                              sample.table=GMU9D.TranData, obs.table=NULL, subset=NULL, 
                              se=TRUE, options=list(point=FALSE,se.MRp=TRUE, UseAvMRp=TRUE,convert.units=0.001))

MRMCDS9D$Prob.stats                                               # MCDS detection statistics, AvP at Apex, MRDS.pi.Avp at final detections probabilities used to est. N_hat

print.dht        <- mrds:::print.dht                              # getting function print.dht from r ackage mrds
print.dht(MRMCDS9D,cor = TRUE,vcmatrices = TRUE)                  # Population estimates and encounter rates are in the "summary for individuals" section
                                                                  # ER denotes Encounter rate

convert.density(MRMCDS9D$individuals$D, 1000, units=c("bears/1,000 km^2"))    # converting density to bears/1000 km^2


################################################################################################################################################################
#  Best mcds and MR models for GMU 10 data only
################################################################################################################################################################
#  Best MCDS Model
modeltitle <- c("b0+IMew+bin2SD1000+TranFlat")
ds.formula <- as.formula(distance ~ IGrMew + bin2.SD1000 + TranFlat)
scale.init.formula <- as.formula(log(distance + width/1000) ~ IGrMew + bin2.SD1000 + TranFlat)

GMU10.2PN.Imew.bin2SD1000.TranFlat <-   MCDS.2PN(modeltitle=modeltitle,ds.formula=ds.formula,
                                                  scale.init.formula=scale.init.formula,
                                                  wb=wb,width=width,IMew=TRUE,MewSwitchCol=c(0),MewICol=c(0),MewGrVecName=NULL,
                                                  Show.lik=FALSE,region.table=region10,sample.table=GMU10.TranData ,data=BrownBear10.MRDS.data)

GMU10.2PN.Imew.bin2SD1000.TranFlat$converge           # 0 denotes model convergence
summary.2PN.ds(GMU10.2PN.Imew.bin2SD1000.TranFlat)    # model output, more output is available, use: ls(GMU10.2PN.Imew.bin2SD1000.TranFlat)

GOF.ds <- GOF.2PN.ds(model.out = GMU10.2PN.Imew.bin2SD1000.TranFlat)   # GOF for mcds model using a 2-piece 2PNal detection function
GOF.ds    

#################################################################################################################
#  Best MR Model: bo + distance + Bed
MRmodeltitle <-"bo+distance+Bed"
MR10Best    <-ddf(method = "io",dsmodel = ~cds(key = "hn",formula=~bin2.SD1000), mrmodel =~glm(link='logit',
                                  formul= ~distance+Bed),
               data= BrownBear10.MRDS.data,  meta.data = list(left=wb, width = width))

MR1_GOF <- GOF.MR(MR10Best,DSmodel=GMU10.2PN.Imew.bin2SD1000.TranFlat)
MR1_GOF

summary(MR10Best)
create.MRparm.table(MR10Best)

LN <- "GMU10.2PN.Imew.bin2SD1000.TranFlat"
ds.formula <- as.formula(distance ~ IGrMew + bin2.SD1000 + TranFlat)
scale.init.formula <- as.formula(log(distance + width/1000) ~ IGrMew + bin2.SD1000 + TranFlat)
mr.formula <- " ~distance+Bed"

MRMCDS10  <-  dht_TwoPieceNormal(dsModel.FN="GMU10.2PN.Imew.bin2SD1000.TranFlat", mr.formula=mr.formula, region.table=region10, 
                                 sample.table=GMU10.TranData, obs.table=NULL, subset=NULL,  
                                  se=TRUE, options=list(point=FALSE,se.MRp=TRUE, UseAvMRp=TRUE,convert.units=0.001))

MRMCDS10$Prob.stats                                               # MCDS detection statistics, AvP at Apex, MRDS.pi.Avp at final detections probabilities used to est. N_hat

#print.dht        <- mrds:::print.dht                              # getting function print.dht from r package mrds
print.dht(MRMCDS10,cor = TRUE,vcmatrices = TRUE)                  # Population estimates and encounter rates are in the "summary for individuals" section
# ER denotes Encounter rate

convert.density(MRMCDS10$individuals$D, 1000, units=c("bears/1,000 km^2"))    # converting density to bears/1000 km^2

################################################################################################################################################################
#  Best mcds and MR models for GMU 9D & 10 data only
#
#   GMU 9D&10 Best MCDS Model :  b0+IMew+bin2.SD1000+TranFlat  - stratified
#
#################################################################################################################
# Fitting the best MCDS model for GMU 9D & 10
modeltitle <- c("b0+IMew+bin2SD1000+TranFlat")
ds.formula <- as.formula(distance ~ IGrMew + bin2.SD1000 + TranFlat)
scale.init.formula <- as.formula(log(distance + width/1000) ~ IGrMew + bin2.SD1000 + TranFlat)
GMU9D10.2PN.Imew.Bin2SD.TranFlat <-   MCDS.2PN(modeltitle=modeltitle,ds.formula=ds.formula,
                                                scale.init.formula=scale.init.formula,
                                                wb=wb,width=width,IMew=TRUE,MewSwitchCol=c(0),MewICol=c(0),MewGrVecName=NULL,
                                                Show.lik=FALSE,region.table=region9D10,sample.table=GMU9D10.TranData,data=BrownBear9D10.MRDS.data)


GMU9D10.2PN.Imew.Bin2SD.TranFlat$converge           # 0 denotes convergence
summary.2PN.ds(GMU9D10.2PN.Imew.Bin2SD.TranFlat)    # model output, more output is available in the list: GMU9D10.2PN.Imew.Bin2SD.TranFlat

# GOF for MCDS model - Note GOF.2PN.ds will output a QQ plot, using QQDataSave allows for plot to be modified, and to set graph resolution, see Figure 6 below.
GOF.ds9D10 <- GOF.2PN.ds(model.out = GMU9D10.2PN.Imew.Bin2SD.TranFlat,QQplot=TRUE,QQDataSave=TRUE)   
GOF.ds9D10       
par(.pardefault)
# Average detection plot for MCDS model - no MR correction for imperfect detection at apex - Figure 4 is toward bottom of file 
plot.ds.2PN(ds.model.out=GMU9D10.2PN.Imew.Bin2SD.TranFlat,IMew=TRUE,MewSwitchCol=c(0),MewICol=c(3),MewGrVecName=c("bin2.SD1000"),MewHat=FALSE,pMR=1,AddGr=NULL,
            GrTitle="GMU 9D & 10 Average MCDS Detection Plot")

# Note various graphical warnings can be ignored

# Figure 5 - Covariate detection for Bin2SD1000
par(.pardefault)
Title2 <- c("Detection plot by search distance bin \nfor GMU 9D & 10 Brown Bears")
plotCOV.ds(GMU9D10.2PN.Imew.Bin2SD.TranFlat,IMew=TRUE,MewSwitchCol=c(0),MewICol=c(0),MewGrVecName=NULL,GraphVarName="bin2.SD1000",
           GraphVarVal=c(0,1),GrTitle=Title2,pMR=0.920,LegendVal=c("1","2"),LegendTitle="Search Dist Bin",xLegend=-9,yLegend=1.07)

tiff("Figure 5 Bin2SD1000 DetectPlot_GMU9D10.tiff",height=16,width=17,unit='cm',res=400)
plotCOV.ds(GMU9D10.2PN.Imew.Bin2SD.TranFlat,IMew=TRUE,MewSwitchCol=c(0),MewICol=c(0),MewGrVecName=NULL,GraphVarName="bin2.SD1000",
           GraphVarVal=c(0,1),GrTitle=NULL,pMR=0.920,LegendVal=c("1","2"),LegendTitle="Search Dist Bin",xLegend=-9,yLegend=1.07)
dev.off()

# Figure 6 - Covariate detection for TranFlat
par(.pardefault)
Title2 <- c("Detection plot by transect type \nfor GMU 9D & 10 Brown Bears")
plotCOV.ds(GMU9D10.2PN.Imew.Bin2SD.TranFlat,IMew=TRUE,MewSwitchCol=c(0),MewICol=c(0),MewGrVecName=NULL,GraphVarName="TranFlat",
           GraphVarVal=c(0,1),GrTitle=Title2,pMR=0.920,LegendVal=c("Contour","Straight"),LegendTitle="Transect Type",xLegend=-9,yLegend=1.07)

tiff("FIgure 6 TranFlat DetectPlot_GMU9D10.tiff",height=16,width=17,unit='cm',res=300)
plotCOV.ds(GMU9D10.2PN.Imew.Bin2SD.TranFlat,IMew=TRUE,MewSwitchCol=c(0),MewICol=c(0),MewGrVecName=NULL,GraphVarName="TranFlat",
           GraphVarVal=c(0,1),GrTitle=NULL,pMR=0.920,LegendVal=c("Contour","Straight"),LegendTitle="Transect Type",xLegend=-9,yLegend=1.07)
dev.off()


# Figure 7  QQ plot
par(.pardefault)
Title5 <- "Figure 7. QQ-plot of the best multiple covariate distance\n sampling model of bear distances in GMU 9D and 10."
plot(GOF.ds9D10$QQ.calc$QQdataM$CDF,GOF.ds9D10$QQ.calc$QQdataM$Sx1,xlab=c("Empirical Distribution Function"),ylab=c("Fitted Cummulative Distribution Function"),
    main=c(Title5)) 
abline(a=0,b=1, lwd=2)

# Figure 6 creation used in manuscript
par(.pardefault)
tiff("Figure 7 QQplot_GMU9D10.tiff",height=16,width=17,unit='cm',res=400)
plot(GOF.ds9D10$QQ.calc$QQdataM$CDF,GOF.ds9D10$QQ.calc$QQdataM$Sx1,xlab=c("Empirical Distribution Function"),ylab=c("Fitted Cummulative Distribution Function"),
     main=NULL) #c("QQ Plot")) 
abline(a=0,b=1, lwd=2)
dev.off()

#####################################################################################################################
#
#   Best MR Model :  b0+Bed+observer+MRPilotI2Grp+distance+PCvr5+MRObsvrI2Grp  - 
#
#####################################################################################################################

#  Using the ddf function in package mrds to fit the MR model, uses a cds model
#   bo + Bed + observer + MRPilotI2Grp + distance + PCvr5 + MRObsvrI2Grp
MRmodeltitle <-"bo+Bed+observer+MRPilotI2Grp+distance+PCvr5+MRObsvrI2Grp"
MR9D10Best  <- ddf(method = "io",dsmodel = ~cds(key = "hn",formula=~bin2.SD1000), mrmodel =~glm(link='logit',
                     formul= ~Bed+observer+MRPilotI2Grp+distance+PCvr5+MRObsvrI2Grp),
                data= BrownBear9D10.MRDS.data,  meta.data = list(left=wb, width = width))


summary(MR9D10Best)      # Bed parameter is Negative  & observer parameter is negative - MAKES SENSE
create.MRparm.table(MR9D10Best)    # detailed MR model coefficents

par(.pardefault)
plot(MR9D10Best,which=c(5,6),main="MR model for GMU 9D and 10")  # MR conditional plots from mrds

# GOF for MR model
MR9D10best_GOF2 <-GOF.MR(MR9D10Best,GMU9D10.2PN.Imew.Bin2SD.TranFlat)
MR9D10best_GOF2


LN <- "GMU9D10.2PN.Imew.Bin2SD.TranFlat"
ds.formula <- as.formula(distance ~ IGrMew + IMewBin2SD1000)
scale.init.formula <-as.formula(log(distance + width/1000) ~ IGrMew + IMewBinsSD1000)
mr.formula <- "~Bed+observer+MRPilotI2Grp+distance+PCvr5+MRObsvrI2Grp"

MRDS.9D10BESTout <-  dht_TwoPieceNormal(dsModel.FN="GMU9D10.2PN.Imew.Bin2SD.TranFlat", mr.formula=mr.formula, region.table=region9D10, 
                                    sample.table=GMU9D10.TranData, obs.table=NULL, subset=NULL, 
                                    se=TRUE, options=list(point=FALSE,se.MRp=TRUE, UseAvMRp=FALSE,convert.units=0.001))
                               


MRDS.9D10BESTout$Prob.stats              # MCDS detection statistics, AvP at Apex, MRDS.pi.Avp at final detections probabilities used to est. N_hat

#print.dht        <- mrds:::print.dht     # getting print.dht from r package mrds for nice output

print.dht(MRDS.9D10BESTout,cor = TRUE,vcmatrices = TRUE)   # Population estimates and encounter rates are in the "summary for individuals" section
                                                           # ER denotes Encounter rate

convert.density(MRDS.9D10BESTout$individuals$D, 1000, units=c("bears/1,000 km^2"))      # converting density to bears/1000 km^2


#######################################################################################
# Creating Graph 4  - this is an MRDS detection plot for 3 models, 
#                     each MCDS model must be multiplied by the estimated detection apex tp create the estimated detection probabilities used in the plots
#                pMR=0.920 obtained from MRDS.9D10BESTout$Prob.stats 
#                ADDpMR=c(0.872,0.952) obtained from MRMCDS9D$Prob.stats and MRMCDS10$Prob.stats for GMU 9D adn GMU 10, respectively
par(.pardefault)
plot.ds.2PN(ds.model.out=GMU9D10.2PN.Imew.Bin2SD.TranFlat,IMew=TRUE,MewSwitchCol=c(0),MewICol=c(3),MewGrVecName=c("bin2.SD1000"),MewHat=FALSE,pMR=0.920,
            GrTitle="GMU 9D & 10 Detection Plot Comparisons",AddGr=2,
            ADDds.modelFN=c("GMU9D.2PN.Imew.IMewBin2SD.TranFlat","GMU10.2PN.Imew.bin2SD1000.TranFlat"),ADDpMR=c(0.872,0.952),
            legnames=c("GMU 9D&10","GMU 9D","GMU 10"),plot.lwd=2)

# Figure 4 creation used in manuscript
tiff("Figure 4DetectFN3ModelsGMU9D10.tiff",height=16,width=17,unit='cm',res=400)
plot.ds.2PN(ds.model.out=GMU9D10.2PN.Imew.Bin2SD.TranFlat,IMew=TRUE,MewSwitchCol=c(0),MewICol=c(3),MewGrVecName=c("bin2.SD1000"),MewHat=FALSE,pMR=0.920,
            GrTitle=NULL,AddGr=2,
            ADDds.modelFN=c("GMU9D.2PN.Imew.IMewBin2SD.TranFlat","GMU10.2PN.Imew.bin2SD1000.TranFlat"),ADDpMR=c(0.872,0.952),
            legnames=c("GMU 9D&10","GMU 9D","GMU 10"),plot.lwd=2)
dev.off()
