# Supplementary material for: Estimating brown bear abundance and harvest rate on the southern Alaska Peninsula
Source: PLoS One. 2021 Jan 29;16(1):e0245367. doi: 10.1371/journal.pone.0245367 (PMC7845982; doi:10.1371/journal.pone.0245367)
Supplement: S3 File — (CSV) [file pone.0245367.s003.csv]

object	OBS	observer	detected	TransID	Region.Label	distance	size	GMU	Bed	bin2.SD1000	TranFlat	MRPilotI2Grp	MRObsvrI2Grp	PCvr5	Sample.Label
5037	1	1	1	431	9	18.44	4	9	0	1	1	1	0	0	431
7019	1	1	1	382	9	23.25	1	9	0	0	0	1	0	0	382
7024	1	1	1	237	9	31.21	3	9	0	0	0	1	0	2.5	237
7058	2	1	0	680	10	45.14	1	10	0	0	1	1	0	2.5	680
5018	1	1	1	147	9	48.14	1	9	0	0	0	1	0	0	147
6063	1	1	1	518	9	49.4	1	9	0	0	0	1	0	0.5	518
6048	2	1	0	283	9	60.71	1	9	1	0	0	0	0	0.5	283
6020	3	1	1	108	10	61.88	1	10	0	1	0	1	0	0	108
5025	1	1	1	149A	9	62.5	2	9	0	0	0	1	0	0	149A
3017	3	1	1	118	9	64.63	1	9	1	0	0	0	0	0	118
2135	3	1	1	649	10	65.35	2	10	1	0	0	1	0	1.5	649
6122	3	1	1	678	10	65.52	1	10	0	0	0	1	0	0	678
6109	3	1	1	616	9	66.3	2	9	0	1	1	1	0	0	616
6016	3	1	1	139	10	66.77	1	10	1	1	0	1	0	1.5	139
6121	3	1	1	678	10	69.19	2	10	0	1	0	1	0	0	678
2118	3	1	1	608	9	72.92	1	9	0	0	0	1	0	0	608
6067	3	1	1	438	9	76.73	1	9	0	1	1	1	0	2	438
2050	3	1	1	253	9	77.83	2	9	0	1	1	1	0	0	253
5006	3	1	1	177	9	78.99	3	9	0	0	0	1	0	0.5	177
2079	3	1	1	175	9	82.86	1	9	0	0	0	1	0	0	175
6065	3	1	1	418	9	83.55	2	9	0	0	0	1	0	0	418
7044	1	1	1	8241	10	84.72	2	10	1	0	0	1	0	0.5	8241
5059	1	1	1	606	9	85.97	3	9	0	0	0	1	0	0	606
6056	3	1	1	135	9	85.99	1	9	0	0	0	1	0	0	135
6064	2	1	0	518	9	87.63	1	9	1	0	0	1	0	1.5	518
2036	1	1	1	142	9	88.84	1	9	0	0	0	1	0	0	142
3019	3	1	1	219	10	91.97	1	10	0	0	1	0	0	0	219
6112	3	1	1	547	9	92.24	1	9	0	1	1	1	0	0	547
2120	3	1	1	666A	9	94.3	2	9	0	0	0	1	0	0	666A
5047	3	1	1	408	9	94.35	1	9	0	0	0	1	0	0	408
7043	3	1	1	8241	10	94.62	1	10	0	0	0	1	0	2	8241
6079	1	1	1	625	9	95.31	1	9	0	0	0	1	0	2	625
2137	2	1	0	605	9	95.63	2	9	1	0	1	1	0	0	605
3012	2	1	0	100	9	95.68	2	9	0	0	1	0	0	2	100
6111	3	1	1	547	9	95.72	1	9	0	1	1	1	0	0	547
7016	3	1	1	359	9	97.2	4	9	1	0	0	1	0	0	359
2098	1	1	1	515	9	97.3	2	9	0	0	1	1	0	0	515
3018	3	1	1	299	10	97.56	1	10	0	0	1	0	0	0	299
2040	3	1	1	121	9	98.11	1	9	0	0	0	1	0	0	121
6099	3	1	1	620	9	99.55	1	9	0	0	1	1	0	0	620
2122	2	1	0	568	9	101.5	3	9	0	0	1	1	0	1.5	568
3025	3	1	1	379	10	103	2	10	0	1	0	1	0	0	379
2109	3	1	1	684	9	104.3	1	9	1	0	0	1	0	0	684
2069	3	1	1	199	10	106	1	10	0	0	0	1	0	0	199
2019	3	1	1	171	9	106.1	1	9	0	0	0	1	0	0	171
5069	3	1	1	652	9	107.1	1	9	0	0	0	1	0	2	652
2077	1	1	1	263	9	107.3	1	9	1	0	0	1	0	0	263
5049	1	1	1	408	9	107.6	3	9	0	0	0	1	0	0	408
2063	3	1	1	323	10	108.1	2	10	0	0	0	1	0	0	323
6023	2	1	0	396	9	108.3	2	9	0	0	0	1	0	0	396
5053	2	1	0	377	9	110.3	2	9	0	0	0	1	0	0	377
2119	3	1	1	608	9	112	1	9	0	0	0	1	0	0.5	608
5083	1	1	1	663	9	113.1	1	9	0	0	0	1	0	0	663
5104	2	1	0	651	9	113.2	2	9	0	0	1	1	0	0	651
2112	3	1	1	639	9	113.4	2	9	0	0	0	1	0	0.5	639
2081	2	1	0	252	9	114.4	4	9	0	0	0	1	0	0.5	252
6005	1	1	1	185	10	116.3	1	10	0	1	0	1	0	0	185
2030	1	1	1	194	9	118.2	1	9	0	0	0	1	0	0.5	194
7020	1	1	1	237	9	119.5	2	9	0	0	0	1	0	0	237
6010	3	1	1	187	10	119.7	2	10	0	0	0	1	0	0	187
5026	3	1	1	258	9	121.2	1	9	0	0	0	1	0	1.5	258
7053	3	1	1	540	10	123.1	1	10	0	0	0	1	0	0	540
5009	3	1	1	177	9	124.6	1	9	0	0	0	1	0	0	177
7039	3	1	1	8171	10	125.6	1	10	1	0	0	1	0	0.5	8171
2108	1	1	1	410	9	126.1	1	9	0	0	0	1	0	1	410
6011	3	1	1	187	10	126.5	6	10	0	0	0	1	0	0	187
2114	3	1	1	639	9	126.8	2	9	0	0	0	1	0	0	639
7008	3	1	1	300	9	127.2	3	9	0	0	0	1	0	0.5	300
7040	3	1	1	8171	10	127.4	1	10	0	0	0	1	0	0	8171
7032	3	1	1	506	10	128.5	1	10	0	0	1	1	0	3.5	506
7054	3	1	1	540	10	129.9	3	10	0	0	0	1	0	0	540
2039	3	1	1	142	9	130	4	9	0	0	0	1	0	0.5	142
2121	3	1	1	629	9	130.6	1	9	0	0	1	1	0	0	629
2028	3	1	1	266	9	132.2	3	9	0	0	0	1	0	0	266
2085	3	1	1	542	9	132.3	2	9	0	0	0	1	0	0	542
6085	1	1	1	631	9	132.7	1	9	0	0	0	1	0	0	631
5080	2	1	0	692	9	132.7	2	9	0	0	0	1	0	0	692
2073	3	1	1	374	10	133.2	1	10	0	0	0	1	0	0	374
5016	3	1	1	224	9	134.9	2	9	0	0	0	1	0	0	224
7031	3	1	1	506	10	135	1	10	0	0	1	1	0	0	506
3009	3	1	1	137	9	136.4	1	9	0	0	1	0	0	0	137
7037	1	1	1	456	10	138.8	1	10	0	0	0	1	0	0	456
2080	2	1	0	252	9	140.6	1	9	0	0	0	1	0	1	252
3031	3	1	1	104	10	144.6	1	10	1	0	0	1	0	1	104
2111	1	1	1	661	9	144.6	4	9	0	0	0	1	0	1	661
6105	3	1	1	459	9	146.8	3	9	0	0	0	1	0	1	459
3029	3	1	1	360	10	147.7	1	10	1	0	0	1	0	0	360
3035	3	1	1	363	9	149.3	1	9	0	0	1	0	0	0	363
3030	3	1	1	160	10	150.9	3	10	0	0	0	1	0	0	160
7025	3	1	1	237	9	151.4	1	9	0	0	0	1	0	1.5	237
2057	2	1	0	207	10	152.9	2	10	0	0	0	1	0	0	207
2007	3	1	1	150	9	153.7	2	9	0	0	0	1	0	0	150
5002	1	1	1	129	9	155	1	9	0	0	1	1	0	0	129
7010	1	1	1	409	9	155.5	1	9	0	0	0	1	0	4	409
6034	3	1	1	113	9	157.5	1	9	0	0	0	1	0	0	113
5058	3	1	1	606	9	161.8	3	9	0	0	0	1	0	0	606
7033	2	1	0	329	10	162	2	10	0	0	0	1	0	1	329
7003	3	1	1	167	9	162.1	2	9	0	0	0	1	0	0	167
7036	3	1	1	456	10	163.7	1	10	0	0	0	1	0	0	456
5039	2	1	0	444	9	163.8	1	9	1	0	0	1	0	0	444
7012	3	1	1	344	9	164.2	2	9	0	1	0	1	0	1.5	344
7061	3	1	1	724	10	164.3	1	10	0	0	1	1	0	0.5	724
2071	3	1	1	372	10	164.5	3	10	0	0	0	1	0	0	372
6120	2	1	0	9690	10	164.8	2	10	0	1	0	1	0	0	9690
2083	3	1	1	9564	9	165	3	9	0	0	0	1	0	1	9564
2038	3	1	1	142	9	165.1	1	9	0	0	0	1	0	0	142
6032	1	1	1	214	9	166.2	1	9	0	0	0	1	0	2	214
7046	3	1	1	8485	10	167.9	1	10	0	0	0	1	0	4	8485
2132	1	1	1	702	10	170.9	1	10	0	0	0	1	0	0	702
7022	3	1	1	237	9	171	4	9	0	0	0	1	0	0	237
6018	3	1	1	120	10	171.2	1	10	0	1	0	1	0	0	120
2016	3	1	1	287	9	172.9	4	9	0	0	0	1	0	0	287
5091	3	1	1	647	9	173.3	1	9	0	0	0	1	0	0	647
6057	3	1	1	389	9	176.1	4	9	0	0	0	1	0	1	389
2130	1	1	1	702	10	176.5	1	10	1	0	0	1	0	0	702
6053	1	1	1	338	9	176.9	1	9	0	0	0	0	0	0	338
7042	3	1	1	473	10	180.5	2	10	1	0	0	1	0	0.5	473
3032	3	1	1	326	9	182.4	2	9	0	0	0	0	0	2.5	326
2082	3	1	1	486	9	183.2	3	9	0	0	0	1	0	1	486
5050	2	1	0	331	9	185.3	2	9	0	0	0	1	0	0	331
5040	1	1	1	401	9	185.9	1	9	1	1	0	1	0	0	401
2042	3	1	1	140	9	186.7	1	9	0	0	0	1	0	0.5	140
2095	3	1	1	597	9	186.9	1	9	0	0	1	1	0	0.5	597
5032	3	1	1	419	9	188.4	2	9	0	0	0	1	0	0	419
6055	2	1	0	386	9	188.5	1	9	0	0	0	0	0	0	386
6051	2	1	0	403A	9	191.6	2	9	1	0	0	0	0	0	403A
6027	3	1	1	315	9	193.6	3	9	0	0	0	1	0	0.5	315
3011	2	1	0	182	9	195.1	2	9	0	0	1	0	0	1	182
5076	3	1	1	669	9	195.3	1	9	0	0	0	1	0	2.5	669
5060	2	1	0	672	9	196.8	1	9	0	0	0	1	0	2.5	672
5048	2	1	0	408	9	197.2	3	9	1	0	0	1	0	0	408
5014	3	1	1	295	9	199	2	9	0	0	0	1	0	2	295
6012	1	1	1	187	10	199.9	1	10	0	1	0	1	0	0	187
5065	3	1	1	598	9	201	1	9	0	0	0	1	0	1.5	598
2106	3	1	1	668	9	201.5	3	9	0	0	0	1	0	0	668
2092	1	1	1	597	9	202.1	1	9	0	0	1	1	0	3	597
6078	2	1	0	625	9	203.9	3	9	1	0	0	1	0	2	625
5020	2	1	0	245	10	205	2	10	1	0	0	1	0	0	245
6086	2	1	0	592	9	205.3	1	9	0	1	1	1	0	0	592
6061	2	1	0	518	9	206.2	1	9	0	0	0	1	0	0	518
2131	1	1	1	702	10	207.4	2	10	1	0	0	1	0	1	702
6046	3	1	1	443	9	210.1	1	9	0	0	0	0	0	0	443
2115	2	1	0	639	9	210.8	3	9	0	0	0	1	0	1	639
5102	3	1	1	524	9	215.6	2	9	0	1	1	1	0	0	524
5019	3	1	1	296	9	217.2	4	9	0	0	0	1	0	1	296
6103	1	1	1	567A	9	218	3	9	0	0	0	1	0	1	567A
2032	2	1	0	165	9	218.3	2	9	1	0	0	1	0	2	165
6066	3	1	1	429	9	218.4	3	9	0	1	1	1	0	0	429
5055	1	1	1	316	9	219.2	1	9	0	1	1	1	0	0	316
2065	3	1	1	378	10	219.8	1	10	0	0	1	1	0	0	378
5007	3	1	1	177	9	219.9	3	9	0	0	0	1	0	0	177
2059	3	1	1	207	10	220.4	1	10	0	0	0	1	0	0.5	207
7060	3	1	1	724	10	221.4	1	10	0	0	1	1	0	0.5	724
2113	1	1	1	639	9	223.4	1	9	0	0	0	1	0	0.5	639
2136	3	1	1	584	9	225.5	1	9	1	0	0	1	0	1	584
6033	3	1	1	214	9	228.1	3	9	1	0	0	1	0	0	214
2103	3	1	1	515	9	228.8	3	9	0	1	1	1	0	0	515
6060	1	1	1	518	9	230.6	3	9	1	0	0	1	0	0	518
2125	3	1	1	665	10	230.6	4	10	0	0	0	1	0	0	665
2066	1	1	1	333	10	231	2	10	0	0	0	1	0	0	333
6075	1	1	1	558	9	231.7	2	9	0	0	0	1	0	0	558
6039	3	1	1	460	9	232.6	1	9	0	0	0	1	0	1	460
2046	1	1	1	260	9	232.6	3	9	0	0	0	1	0	0	260
5038	1	1	1	370	9	234	1	9	0	0	0	1	0	0	370
5081	1	1	1	549	9	234.8	2	9	0	0	0	1	0	2.5	549
6117	2	1	0	622	10	235.2	1	10	1	1	0	1	0	0	622
6028	1	1	1	339	9	236.6	3	9	0	0	0	1	0	0	339
7049	3	1	1	534	10	237.3	2	10	0	0	0	1	0	0	534
6119	3	1	1	9690	10	239.5	3	10	0	1	0	1	0	0	9690
2105	1	1	1	503	9	239.7	1	9	1	0	0	1	0	0	503
5056	3	1	1	316	9	240.5	1	9	1	0	1	1	0	0	316
5085	3	1	1	681	9	240.6	2	9	0	0	0	1	0	0	681
2126	3	1	1	729	10	241.2	3	10	0	1	0	1	0	0	729
2070	3	1	1	199	10	241.9	2	10	0	0	0	1	0	2	199
6030	3	1	1	214	9	245	2	9	0	0	0	1	0	0.5	214
3034	3	1	1	365	9	245	2	9	0	0	0	0	0	2.5	365
5041	3	1	1	439	9	247.3	1	9	0	1	1	1	0	0	439
6062	1	1	1	518	9	249.9	3	9	1	0	0	1	0	0	518
5103	3	1	1	541	9	254.4	2	9	0	1	1	1	0	0	541
6124	3	1	1	624A	10	256.5	3	10	0	0	0	1	0	0	624A
6114	3	1	1	736	10	257	2	10	0	0	0	1	0	0.5	736
2076	3	1	1	465	10	258	1	10	0	0	0	1	0	1.5	465
6038	3	1	1	460	9	258.7	1	9	0	0	0	1	0	0.5	460
5092	1	1	1	630	9	259.2	1	9	0	0	0	1	0	3	630
6050	3	1	1	436	9	259.3	3	9	0	0	0	0	0	0	436
2075	3	1	1	450	10	263.7	3	10	0	0	0	1	0	0	450
5031	3	1	1	221	9	264.3	3	9	0	0	0	1	0	0.5	221
6058	3	1	1	389	9	265.7	1	9	0	0	0	1	0	0	389
5052	3	1	1	348	9	266.5	1	9	1	0	0	1	0	0	348
6070	1	1	1	426	9	267.5	2	9	0	0	0	1	0	0	426
5088	1	1	1	618	9	267.5	3	9	0	0	0	1	0	2	618
5021	3	1	1	198	10	271.6	1	10	0	0	0	1	0	0	198
6100	3	1	1	567A	9	281.2	1	9	0	0	0	1	0	0	567A
2089	3	1	1	597	9	281.3	1	9	1	0	1	1	0	0.5	597
2027	3	1	1	266	9	284	1	9	0	0	0	1	0	0	266
5045	1	1	1	310	9	284.5	1	9	0	0	0	1	0	0	310
5043	1	1	1	310	9	284.5	3	9	0	0	0	1	0	0	310
5044	1	1	1	310	9	284.5	4	9	0	0	0	1	0	0	310
6031	2	1	0	214	9	287	1	9	1	0	0	1	0	1	214
7055	2	1	0	577	10	292.2	2	10	0	0	0	1	0	0	577
6071	3	1	1	564	9	292.2	3	9	0	0	0	1	0	0	564
6098	2	1	0	620	9	292.7	1	9	0	0	1	1	0	0	620
5084	3	1	1	681	9	293.2	1	9	0	0	0	1	0	0	681
6024	3	1	1	315	9	293.2	1	9	0	0	0	1	0	2	315
5062	2	1	0	633A	9	293.7	1	9	0	0	0	1	0	1	633A
5008	3	1	1	177	9	294.8	4	9	0	0	0	1	0	0.5	177
5051	3	1	1	643	9	297.2	1	9	1	0	0	1	0	0	643
7018	3	1	1	382	9	298.6	2	9	0	1	0	1	0	0	382
5087	3	1	1	618	9	299.9	2	9	0	0	0	1	0	1	618
6123	1	1	1	678	10	303.9	1	10	0	0	0	1	0	0	678
5017	1	1	1	132	9	306.1	1	9	1	0	0	1	0	0	132
7029	3	1	1	335	9	307.4	2	9	0	0	1	1	0	0	335
6014	2	1	0	162	10	310.7	1	10	1	0	0	1	0	2.5	162
2058	1	1	1	207	10	310.8	3	10	0	0	0	1	0	1	207
2034	2	1	0	117	9	311.2	1	9	0	0	0	1	0	0.5	117
5064	3	1	1	598	9	312.2	1	9	0	0	0	1	0	0.5	598
2127	3	1	1	755	10	314.7	1	10	0	1	1	1	0	0	755
6044	3	1	1	284	9	315	3	9	0	0	0	0	0	0	284
5057	1	1	1	645	9	315.1	2	9	1	0	0	1	0	0	645
7048	3	1	1	534	10	317.3	2	10	0	0	0	1	0	0	534
6113	3	1	1	547	9	319.4	1	9	0	1	1	1	0	0	547
7021	1	1	1	237	9	319.4	1	9	1	0	0	1	0	0	237
5061	3	1	1	610A	9	320	2	9	0	0	0	1	0	0	610A
6026	1	1	1	315	9	321.6	3	9	1	0	0	1	0	2.5	315
5100	2	1	0	482	9	322.6	1	9	1	0	1	1	0	0	482
6084	1	1	1	631	9	323.3	3	9	0	0	0	1	0	0	631
5005	2	1	0	164	9	323.4	3	9	0	0	0	1	0	0	164
6081	3	1	1	550	9	324.4	2	9	1	0	0	1	0	0	550
6022	2	1	0	191	9	326.7	3	9	0	0	0	1	0	1.5	191
5077	3	1	1	8135	9	326.9	2	9	0	0	0	1	0	0	8135
7023	1	1	1	237	9	328.3	3	9	0	0	0	1	0	0	237
2084	3	1	1	535	9	333.6	2	9	0	0	0	1	0	0	535
2037	3	1	1	142	9	335.3	2	9	0	0	0	1	0	0	142
6007	3	1	1	185	10	335.9	1	10	0	1	0	1	0	0	185
2074	1	1	1	376	10	336.4	1	10	0	0	0	1	0	0	376
2088	2	1	0	510	9	336.7	1	9	1	0	1	1	0	0	510
6076	3	1	1	558	9	340.1	1	9	0	0	0	1	0	0	558
3040	1	1	1	545	10	343.9	1	10	0	0	1	0	0	2	545
3021	3	1	1	235	9	344.5	3	9	0	0	1	0	0	0	235
2107	1	1	1	504	9	346.5	1	9	1	0	0	1	0	3.5	504
2116	3	1	1	639	9	347.8	1	9	0	0	0	1	0	0.5	639
7059	2	1	0	724	10	349	2	10	0	0	1	1	0	0	724
6013	2	1	0	187	10	352.4	3	10	0	0	0	1	0	0	187
2096	2	1	0	474	9	352.5	1	9	0	0	1	1	0	0	474
5078	3	1	1	8135	9	353.7	1	9	0	1	0	1	0	0	8135
6083	3	1	1	9558	9	354.6	2	9	0	0	0	1	0	0	9558
2068	1	1	1	251	10	355.4	2	10	0	0	0	1	0	0	251
5013	1	1	1	249	9	356.4	2	9	0	0	0	1	0	0	249
2094	3	1	1	597	9	356.8	1	9	0	0	1	1	0	0.5	597
6074	3	1	1	617	9	356.8	3	9	0	0	0	1	0	0	617
2026	1	1	1	266	9	356.8	3	9	0	0	0	1	0	0	266
5066	3	1	1	598	9	358.4	3	9	0	0	0	1	0	0	598
2060	1	1	1	207	10	362.9	1	10	1	0	0	1	0	0.5	207
6054	2	1	0	466	9	363.2	1	9	0	0	0	0	0	0	466
7041	3	1	1	8154	10	364.2	1	10	0	0	1	1	0	0.5	8154
3008	1	1	1	137	9	369.8	1	9	0	0	1	0	0	2	137
6029	1	1	1	339	9	370.8	1	9	0	0	0	1	0	0	339
3026	1	1	1	379	10	371.6	1	10	1	0	0	1	0	0	379
6047	2	1	0	283	9	372.6	3	9	0	0	0	0	0	0	283
5073	3	1	1	581	9	375.1	3	9	0	0	0	1	0	2.5	581
6009	2	1	0	187	10	375.3	1	10	0	0	0	1	0	0	187
2110	2	1	0	602	9	377.4	3	9	1	0	0	1	0	0	602
3022	3	1	1	235	9	379.8	1	9	0	0	1	0	0	0	235
3039	3	1	1	679	10	387	1	10	1	0	1	0	0	0	679
7038	3	1	1	456	10	387.1	1	10	0	0	0	1	0	0	456
3024	2	1	0	204	9	387.2	2	9	0	0	0	0	0	1	204
6068	3	1	1	417	9	388.9	1	9	0	0	0	1	0	0.5	417
3007	3	1	1	137	9	389.2	2	9	0	0	1	0	0	1.5	137
5054	3	1	1	383	9	393.2	1	9	0	0	0	1	0	0	383
5079	3	1	1	8135	9	394.4	1	9	0	0	0	1	0	0	8135
7057	3	1	1	635	10	397.9	1	10	0	0	1	1	0	1	635
5027	3	1	1	258	9	406	1	9	0	1	0	1	0	0.5	258
2035	2	1	0	117	9	406	3	9	0	0	0	1	0	0.5	117
2133	3	1	1	738	10	407.1	1	10	1	0	0	1	0	0	738
5068	1	1	1	302	9	407.8	4	9	0	0	0	1	0	0	302
5015	3	1	1	295	9	408.2	1	9	0	0	0	1	0	2.5	295
6025	1	1	1	315	9	411.9	3	9	1	0	0	1	0	0	315
2067	1	1	1	453	10	414.4	1	10	1	0	0	1	0	0.5	453
2072	2	1	0	374	10	420.7	1	10	0	0	0	1	0	0	374
5024	2	1	0	223	9	424.8	1	9	1	1	0	1	0	2.5	223
6106	1	1	1	516	9	425.7	2	9	0	0	0	1	0	3.5	516
3015	2	1	0	188	9	435.6	1	9	1	0	1	0	0	1.5	188
7051	3	1	1	529	10	436.3	1	10	1	0	0	1	0	0.5	529
3010	1	1	1	189	9	436.7	2	9	0	1	1	0	0	3	189
5011	3	1	1	170	9	436.8	2	9	0	0	0	1	0	0	170
6006	1	1	1	185	10	438.9	1	10	1	1	0	1	0	3	185
6037	1	1	1	460	9	445.5	2	9	0	1	0	1	0	0	460
2128	1	1	1	755	10	450.5	1	10	1	1	1	1	0	0	755
2020	3	1	1	272	9	451.5	2	9	0	0	0	1	0	0	272
6089	3	1	1	495	9	456.6	1	9	0	0	1	1	0	0	495
6049	3	1	1	283	9	457	1	9	0	0	0	0	0	0	283
7047	2	1	0	571	10	458.4	2	10	0	0	0	1	0	0	571
3023	2	1	0	204	9	470	1	9	0	0	0	0	0	0.5	204
5030	3	1	1	221	9	473.1	4	9	0	0	0	1	0	1	221
5023	2	1	0	9279	10	475.8	3	10	1	0	0	1	0	0	9279
2043	1	1	1	140	9	483.5	1	9	0	0	0	1	0	0.5	140
3016	2	1	0	188	9	484.9	1	9	0	0	1	0	0	1.5	188
6059	2	1	0	389	9	485.5	1	9	0	0	0	1	0	0.5	389
6107	1	1	1	516	9	487.3	1	9	0	0	0	1	0	0	516
6101	3	1	1	567A	9	495.4	2	9	0	0	0	1	0	0	567A
2053	2	1	0	225	9	496.2	2	9	0	1	1	1	0	0	225
3041	3	1	1	603	10	503.8	2	10	0	0	1	0	0	0	603
6104	3	1	1	459	9	505	3	9	0	1	0	1	0	0	459
7034	3	1	1	329	10	509.1	1	10	0	0	0	1	0	0	329
2091	3	1	1	597	9	510.7	2	9	0	0	1	1	0	0.5	597
6096	3	1	1	424	9	516.6	1	9	0	0	1	1	0	0	424
6043	2	1	0	284	9	517.7	2	9	0	0	0	0	0	0	284
2078	3	1	1	304	9	521.8	2	9	0	0	0	1	0	0	304
5022	1	1	1	275	10	523.8	2	10	0	0	0	1	0	0	275
2033	1	1	1	117	9	528.5	1	9	0	0	0	1	0	1	117
5028	3	1	1	258	9	532.5	4	9	0	1	0	1	0	2	258
7004	3	1	1	226	10	536.7	1	10	0	0	0	1	0	0	226
5099	3	1	1	457	9	537.9	1	9	0	1	1	1	0	0	457
5012	2	1	0	170	9	543.4	2	9	0	0	0	1	0	0	170
2064	2	1	0	378	10	544.6	1	10	1	0	1	1	0	0	378
2031	3	1	1	194	9	546.3	1	9	0	0	0	1	0	0	194
2134	3	1	1	649	10	549.5	3	10	0	0	0	1	0	0.5	649
5090	3	1	1	647	9	558.6	3	9	0	0	0	1	0	0	647
3037	3	1	1	507	10	562.6	3	10	0	0	1	0	0	0	507
2101	3	1	1	515	9	573.9	1	9	0	0	1	1	0	0	515
3027	1	1	1	362	10	574.3	1	10	1	1	0	1	0	0	362
6041	2	1	0	345	9	577.3	1	9	0	0	0	1	0	2	345
2099	3	1	1	515	9	579	1	9	0	1	1	1	0	0	515
6069	3	1	1	426	9	606.7	2	9	1	0	0	1	0	0	426
3038	2	1	0	673	10	615	1	10	0	1	1	0	0	0	673
6021	1	1	1	126	10	615.9	3	10	0	1	0	1	0	0	126
2049	3	1	1	231	9	618.3	1	9	0	0	1	1	0	0	231
6040	1	1	1	460	9	619	2	9	0	0	0	1	0	0	460
2090	1	1	1	597	9	620.1	2	9	0	0	1	1	0	0.5	597
2062	3	1	1	373	10	634.8	1	10	0	1	1	1	0	1	373
5042	1	1	1	487	9	649.4	1	9	0	0	1	1	0	0	487
2021	1	1	1	272	9	656.9	1	9	0	0	0	1	0	0	272
7052	3	1	1	540	10	665.6	2	10	0	0	0	1	0	0.5	540
6102	3	1	1	567A	9	676	2	9	0	1	0	1	0	0	567A
2124	2	1	0	665	10	677.3	3	10	0	0	0	1	0	0	665
5029	3	1	1	258	9	689.8	1	9	0	0	0	1	0	0.5	258
7050	2	1	0	529	10	691.8	3	10	0	0	0	1	0	0	529
2102	1	1	1	515	9	695.6	1	9	0	1	1	1	0	0.5	515
7030	3	1	1	588	10	699.6	3	10	0	1	1	1	0	0	588
2104	1	1	1	515	9	704.6	1	9	0	0	1	1	0	1	515
5095	3	1	1	505	9	711.3	1	9	1	0	1	1	0	0	505
5089	2	1	0	642	9	715.5	2	9	0	0	0	1	0	0	642
3020	1	1	1	219	10	727.2	1	10	1	0	1	0	0	0	219
5067	2	1	0	302	9	727.4	2	9	0	0	0	1	0	0	302
7007	3	1	1	399	9	731.2	1	9	0	1	0	1	0	1.5	399
7013	2	1	0	359	9	750.1	3	9	0	0	0	1	0	1.5	359
7002	1	1	1	115	10	769.5	3	10	0	1	1	1	0	0	115
2139	1	1	1	605	9	775.4	3	9	1	1	1	1	0	0	605
5093	1	1	1	650	9	789.5	1	9	0	1	1	1	0	0	650
7006	1	1	1	250	10	800.2	1	10	0	1	1	1	0	0	250
6115	3	1	1	703	10	830	1	10	0	1	1	1	0	0	703
2022	3	1	1	272	9	847.9	3	9	0	0	0	1	0	1.5	272
3014	1	1	1	141	9	851.4	1	9	0	1	1	0	0	1.5	141
7035	1	1	1	456	10	863.8	1	10	0	1	0	1	0	0	456
2097	3	1	1	489	9	870.2	1	9	0	1	1	1	0	0	489
2100	3	1	1	515	9	875.9	2	9	0	1	1	1	0	0	515
6118	3	1	1	622	10	899.3	1	10	0	1	0	1	0	0	622
7005	3	1	1	247	10	929.9	1	10	0	1	1	1	0	0	247
5036	1	1	1	350	9	945.7	1	9	1	1	1	1	0	0	350
6002	1	1	1	103	10	972.7	3	10	1	0	1	1	0	0	103
2129	3	1	1	755	10	1036	3	10	0	1	1	1	0	0	755
5094	3	1	1	650	9	1053	3	9	0	1	1	1	0	0	650
6088	1	1	1	592	9	1057	1	9	0	1	1	1	0	0	592
5046	3	1	1	477	9	1068	3	9	0	1	1	1	0	0	477
3036	2	1	0	414	9	1077	1	9	0	1	1	0	0	0.5	414
6087	1	1	1	592	9	1083	3	9	0	1	1	1	0	0	592
3028	1	1	1	362	10	1152	4	10	0	1	0	1	0	0	362
6042	1	1	1	345	9	1175	1	9	0	1	0	1	0	0	345
2123	1	1	1	568	9	1185	1	9	0	1	1	1	0	0	568
6008	1	1	1	185	10	1208	2	10	0	1	0	1	0	0.5	185
2048	1	1	1	122	9	1231	2	9	0	1	1	1	0	0	122
7056	1	1	1	626	10	1322	1	10	0	1	1	1	0	3	626
2138	1	1	1	605	9	1383	1	9	0	1	1	1	0	0	605
2051	1	1	1	220	9	1390	1	9	0	1	1	1	0	0	220
6097	1	1	1	463	9	1391	2	9	0	1	1	1	0	0	463
2055	2	1	0	328	9	1451	1	9	0	1	1	1	0	0	328
6003	1	1	1	127	10	1460	1	10	0	1	1	1	0	0	127
6108	1	1	1	616	9	1636	2	9	0	1	1	1	0	0	616
6116	3	1	1	782	10	1653	1	10	0	1	0	1	0	0	782
6110	1	1	1	644	9	1959	1	9	0	1	1	1	0	0	644
5037	1	2	0	431	9	18.44	4	9	0	1	1	0	0	0	431
7019	1	2	0	382	9	23.25	1	9	0	0	0	0	0	0	382
7024	1	2	0	237	9	31.21	3	9	0	0	0	0	0	2.5	237
7058	2	2	1	680	10	45.14	1	10	0	0	1	0	1	2.5	680
5018	1	2	0	147	9	48.14	1	9	0	0	0	0	0	0	147
6063	1	2	0	518	9	49.4	1	9	0	0	0	0	0	0.5	518
6048	2	2	1	283	9	60.71	1	9	1	0	0	0	0	0.5	283
6020	3	2	1	108	10	61.88	1	10	0	1	0	0	0	0	108
5025	1	2	0	149A	9	62.5	2	9	0	0	0	0	0	0	149A
3017	3	2	1	118	9	64.63	1	9	1	0	0	0	1	0	118
2135	3	2	1	649	10	65.35	2	10	1	0	0	0	0	1.5	649
6122	3	2	1	678	10	65.52	1	10	0	0	0	0	0	0	678
6109	3	2	1	616	9	66.3	2	9	0	1	1	0	0	0	616
6016	3	2	1	139	10	66.77	1	10	1	1	0	0	0	1.5	139
6121	3	2	1	678	10	69.19	2	10	0	1	0	0	0	0	678
2118	3	2	1	608	9	72.92	1	9	0	0	0	0	0	0	608
6067	3	2	1	438	9	76.73	1	9	0	1	1	0	0	2	438
2050	3	2	1	253	9	77.83	2	9	0	1	1	0	0	0	253
5006	3	2	1	177	9	78.99	3	9	0	0	0	0	0	0.5	177
2079	3	2	1	175	9	82.86	1	9	0	0	0	0	0	0	175
6065	3	2	1	418	9	83.55	2	9	0	0	0	0	0	0	418
7044	1	2	0	8241	10	84.72	2	10	1	0	0	0	1	0.5	8241
5059	1	2	0	606	9	85.97	3	9	0	0	0	0	0	0	606
6056	3	2	1	135	9	85.99	1	9	0	0	0	0	0	0	135
6064	2	2	1	518	9	87.63	1	9	1	0	0	0	0	1.5	518
2036	1	2	0	142	9	88.84	1	9	0	0	0	0	0	0	142
3019	3	2	1	219	10	91.97	1	10	0	0	1	0	1	0	219
6112	3	2	1	547	9	92.24	1	9	0	1	1	0	0	0	547
2120	3	2	1	666A	9	94.3	2	9	0	0	0	0	0	0	666A
5047	3	2	1	408	9	94.35	1	9	0	0	0	0	0	0	408
7043	3	2	1	8241	10	94.62	1	10	0	0	0	0	1	2	8241
6079	1	2	0	625	9	95.31	1	9	0	0	0	0	0	2	625
2137	2	2	1	605	9	95.63	2	9	1	0	1	0	0	0	605
3012	2	2	1	100	9	95.68	2	9	0	0	1	0	1	2	100
6111	3	2	1	547	9	95.72	1	9	0	1	1	0	0	0	547
7016	3	2	1	359	9	97.2	4	9	1	0	0	0	0	0	359
2098	1	2	0	515	9	97.3	2	9	0	0	1	0	0	0	515
3018	3	2	1	299	10	97.56	1	10	0	0	1	0	1	0	299
2040	3	2	1	121	9	98.11	1	9	0	0	0	0	0	0	121
6099	3	2	1	620	9	99.55	1	9	0	0	1	0	0	0	620
2122	2	2	1	568	9	101.5	3	9	0	0	1	0	0	1.5	568
3025	3	2	1	379	10	103	2	10	0	1	0	0	0	0	379
2109	3	2	1	684	9	104.3	1	9	1	0	0	0	0	0	684
2069	3	2	1	199	10	106	1	10	0	0	0	0	0	0	199
2019	3	2	1	171	9	106.1	1	9	0	0	0	0	0	0	171
5069	3	2	1	652	9	107.1	1	9	0	0	0	0	0	2	652
2077	1	2	0	263	9	107.3	1	9	1	0	0	0	0	0	263
5049	1	2	0	408	9	107.6	3	9	0	0	0	0	0	0	408
2063	3	2	1	323	10	108.1	2	10	0	0	0	0	0	0	323
6023	2	2	1	396	9	108.3	2	9	0	0	0	0	0	0	396
5053	2	2	1	377	9	110.3	2	9	0	0	0	0	0	0	377
2119	3	2	1	608	9	112	1	9	0	0	0	0	0	0.5	608
5083	1	2	0	663	9	113.1	1	9	0	0	0	0	0	0	663
5104	2	2	1	651	9	113.2	2	9	0	0	1	0	0	0	651
2112	3	2	1	639	9	113.4	2	9	0	0	0	0	0	0.5	639
2081	2	2	1	252	9	114.4	4	9	0	0	0	0	0	0.5	252
6005	1	2	0	185	10	116.3	1	10	0	1	0	0	0	0	185
2030	1	2	0	194	9	118.2	1	9	0	0	0	0	0	0.5	194
7020	1	2	0	237	9	119.5	2	9	0	0	0	0	0	0	237
6010	3	2	1	187	10	119.7	2	10	0	0	0	0	0	0	187
5026	3	2	1	258	9	121.2	1	9	0	0	0	0	0	1.5	258
7053	3	2	1	540	10	123.1	1	10	0	0	0	0	1	0	540
5009	3	2	1	177	9	124.6	1	9	0	0	0	0	0	0	177
7039	3	2	1	8171	10	125.6	1	10	1	0	0	0	1	0.5	8171
2108	1	2	0	410	9	126.1	1	9	0	0	0	0	0	1	410
6011	3	2	1	187	10	126.5	6	10	0	0	0	0	0	0	187
2114	3	2	1	639	9	126.8	2	9	0	0	0	0	0	0	639
7008	3	2	1	300	9	127.2	3	9	0	0	0	0	0	0.5	300
7040	3	2	1	8171	10	127.4	1	10	0	0	0	0	1	0	8171
7032	3	2	1	506	10	128.5	1	10	0	0	1	0	0	3.5	506
7054	3	2	1	540	10	129.9	3	10	0	0	0	0	1	0	540
2039	3	2	1	142	9	130	4	9	0	0	0	0	0	0.5	142
2121	3	2	1	629	9	130.6	1	9	0	0	1	0	0	0	629
2028	3	2	1	266	9	132.2	3	9	0	0	0	0	0	0	266
2085	3	2	1	542	9	132.3	2	9	0	0	0	0	0	0	542
6085	1	2	0	631	9	132.7	1	9	0	0	0	0	0	0	631
5080	2	2	1	692	9	132.7	2	9	0	0	0	0	0	0	692
2073	3	2	1	374	10	133.2	1	10	0	0	0	0	0	0	374
5016	3	2	1	224	9	134.9	2	9	0	0	0	0	0	0	224
7031	3	2	1	506	10	135	1	10	0	0	1	0	0	0	506
3009	3	2	1	137	9	136.4	1	9	0	0	1	0	1	0	137
7037	1	2	0	456	10	138.8	1	10	0	0	0	0	0	0	456
2080	2	2	1	252	9	140.6	1	9	0	0	0	0	0	1	252
3031	3	2	1	104	10	144.6	1	10	1	0	0	0	0	1	104
2111	1	2	0	661	9	144.6	4	9	0	0	0	0	0	1	661
6105	3	2	1	459	9	146.8	3	9	0	0	0	0	0	1	459
3029	3	2	1	360	10	147.7	1	10	1	0	0	0	0	0	360
3035	3	2	1	363	9	149.3	1	9	0	0	1	0	1	0	363
3030	3	2	1	160	10	150.9	3	10	0	0	0	0	0	0	160
7025	3	2	1	237	9	151.4	1	9	0	0	0	0	0	1.5	237
2057	2	2	1	207	10	152.9	2	10	0	0	0	0	0	0	207
2007	3	2	1	150	9	153.7	2	9	0	0	0	0	0	0	150
5002	1	2	0	129	9	155	1	9	0	0	1	0	0	0	129
7010	1	2	0	409	9	155.5	1	9	0	0	0	0	0	4	409
6034	3	2	1	113	9	157.5	1	9	0	0	0	0	0	0	113
5058	3	2	1	606	9	161.8	3	9	0	0	0	0	0	0	606
7033	2	2	1	329	10	162	2	10	0	0	0	0	0	1	329
7003	3	2	1	167	9	162.1	2	9	0	0	0	0	0	0	167
7036	3	2	1	456	10	163.7	1	10	0	0	0	0	0	0	456
5039	2	2	1	444	9	163.8	1	9	1	0	0	0	0	0	444
7012	3	2	1	344	9	164.2	2	9	0	1	0	0	0	1.5	344
7061	3	2	1	724	10	164.3	1	10	0	0	1	0	1	0.5	724
2071	3	2	1	372	10	164.5	3	10	0	0	0	0	0	0	372
6120	2	2	1	9690	10	164.8	2	10	0	1	0	0	0	0	9690
2083	3	2	1	9564	9	165	3	9	0	0	0	0	0	1	9564
2038	3	2	1	142	9	165.1	1	9	0	0	0	0	0	0	142
6032	1	2	0	214	9	166.2	1	9	0	0	0	0	0	2	214
7046	3	2	1	8485	10	167.9	1	10	0	0	0	0	1	4	8485
2132	1	2	0	702	10	170.9	1	10	0	0	0	0	0	0	702
7022	3	2	1	237	9	171	4	9	0	0	0	0	0	0	237
6018	3	2	1	120	10	171.2	1	10	0	1	0	0	0	0	120
2016	3	2	1	287	9	172.9	4	9	0	0	0	0	0	0	287
5091	3	2	1	647	9	173.3	1	9	0	0	0	0	0	0	647
6057	3	2	1	389	9	176.1	4	9	0	0	0	0	0	1	389
2130	1	2	0	702	10	176.5	1	10	1	0	0	0	0	0	702
6053	1	2	0	338	9	176.9	1	9	0	0	0	0	0	0	338
7042	3	2	1	473	10	180.5	2	10	1	0	0	0	1	0.5	473
3032	3	2	1	326	9	182.4	2	9	0	0	0	0	1	2.5	326
2082	3	2	1	486	9	183.2	3	9	0	0	0	0	0	1	486
5050	2	2	1	331	9	185.3	2	9	0	0	0	0	0	0	331
5040	1	2	0	401	9	185.9	1	9	1	1	0	0	0	0	401
2042	3	2	1	140	9	186.7	1	9	0	0	0	0	0	0.5	140
2095	3	2	1	597	9	186.9	1	9	0	0	1	0	0	0.5	597
5032	3	2	1	419	9	188.4	2	9	0	0	0	0	0	0	419
6055	2	2	1	386	9	188.5	1	9	0	0	0	0	0	0	386
6051	2	2	1	403A	9	191.6	2	9	1	0	0	0	0	0	403A
6027	3	2	1	315	9	193.6	3	9	0	0	0	0	0	0.5	315
3011	2	2	1	182	9	195.1	2	9	0	0	1	0	1	1	182
5076	3	2	1	669	9	195.3	1	9	0	0	0	0	0	2.5	669
5060	2	2	1	672	9	196.8	1	9	0	0	0	0	0	2.5	672
5048	2	2	1	408	9	197.2	3	9	1	0	0	0	0	0	408
5014	3	2	1	295	9	199	2	9	0	0	0	0	0	2	295
6012	1	2	0	187	10	199.9	1	10	0	1	0	0	0	0	187
5065	3	2	1	598	9	201	1	9	0	0	0	0	0	1.5	598
2106	3	2	1	668	9	201.5	3	9	0	0	0	0	0	0	668
2092	1	2	0	597	9	202.1	1	9	0	0	1	0	0	3	597
6078	2	2	1	625	9	203.9	3	9	1	0	0	0	0	2	625
5020	2	2	1	245	10	205	2	10	1	0	0	0	0	0	245
6086	2	2	1	592	9	205.3	1	9	0	1	1	0	0	0	592
6061	2	2	1	518	9	206.2	1	9	0	0	0	0	0	0	518
2131	1	2	0	702	10	207.4	2	10	1	0	0	0	0	1	702
6046	3	2	1	443	9	210.1	1	9	0	0	0	0	0	0	443
2115	2	2	1	639	9	210.8	3	9	0	0	0	0	0	1	639
5102	3	2	1	524	9	215.6	2	9	0	1	1	0	0	0	524
5019	3	2	1	296	9	217.2	4	9	0	0	0	0	0	1	296
6103	1	2	0	567A	9	218	3	9	0	0	0	0	0	1	567A
2032	2	2	1	165	9	218.3	2	9	1	0	0	0	0	2	165
6066	3	2	1	429	9	218.4	3	9	0	1	1	0	0	0	429
5055	1	2	0	316	9	219.2	1	9	0	1	1	0	0	0	316
2065	3	2	1	378	10	219.8	1	10	0	0	1	0	0	0	378
5007	3	2	1	177	9	219.9	3	9	0	0	0	0	0	0	177
2059	3	2	1	207	10	220.4	1	10	0	0	0	0	0	0.5	207
7060	3	2	1	724	10	221.4	1	10	0	0	1	0	1	0.5	724
2113	1	2	0	639	9	223.4	1	9	0	0	0	0	0	0.5	639
2136	3	2	1	584	9	225.5	1	9	1	0	0	0	0	1	584
6033	3	2	1	214	9	228.1	3	9	1	0	0	0	0	0	214
2103	3	2	1	515	9	228.8	3	9	0	1	1	0	0	0	515
6060	1	2	0	518	9	230.6	3	9	1	0	0	0	0	0	518
2125	3	2	1	665	10	230.6	4	10	0	0	0	0	0	0	665
2066	1	2	0	333	10	231	2	10	0	0	0	0	0	0	333
6075	1	2	0	558	9	231.7	2	9	0	0	0	0	0	0	558
6039	3	2	1	460	9	232.6	1	9	0	0	0	0	0	1	460
2046	1	2	0	260	9	232.6	3	9	0	0	0	0	0	0	260
5038	1	2	0	370	9	234	1	9	0	0	0	0	0	0	370
5081	1	2	0	549	9	234.8	2	9	0	0	0	0	0	2.5	549
6117	2	2	1	622	10	235.2	1	10	1	1	0	0	0	0	622
6028	1	2	0	339	9	236.6	3	9	0	0	0	0	0	0	339
7049	3	2	1	534	10	237.3	2	10	0	0	0	0	1	0	534
6119	3	2	1	9690	10	239.5	3	10	0	1	0	0	0	0	9690
2105	1	2	0	503	9	239.7	1	9	1	0	0	0	0	0	503
5056	3	2	1	316	9	240.5	1	9	1	0	1	0	0	0	316
5085	3	2	1	681	9	240.6	2	9	0	0	0	0	0	0	681
2126	3	2	1	729	10	241.2	3	10	0	1	0	0	0	0	729
2070	3	2	1	199	10	241.9	2	10	0	0	0	0	0	2	199
6030	3	2	1	214	9	245	2	9	0	0	0	0	0	0.5	214
3034	3	2	1	365	9	245	2	9	0	0	0	0	1	2.5	365
5041	3	2	1	439	9	247.3	1	9	0	1	1	0	0	0	439
6062	1	2	0	518	9	249.9	3	9	1	0	0	0	0	0	518
5103	3	2	1	541	9	254.4	2	9	0	1	1	0	0	0	541
6124	3	2	1	624A	10	256.5	3	10	0	0	0	0	0	0	624A
6114	3	2	1	736	10	257	2	10	0	0	0	0	0	0.5	736
2076	3	2	1	465	10	258	1	10	0	0	0	0	0	1.5	465
6038	3	2	1	460	9	258.7	1	9	0	0	0	0	0	0.5	460
5092	1	2	0	630	9	259.2	1	9	0	0	0	0	0	3	630
6050	3	2	1	436	9	259.3	3	9	0	0	0	0	0	0	436
2075	3	2	1	450	10	263.7	3	10	0	0	0	0	0	0	450
5031	3	2	1	221	9	264.3	3	9	0	0	0	0	0	0.5	221
6058	3	2	1	389	9	265.7	1	9	0	0	0	0	0	0	389
5052	3	2	1	348	9	266.5	1	9	1	0	0	0	0	0	348
6070	1	2	0	426	9	267.5	2	9	0	0	0	0	0	0	426
5088	1	2	0	618	9	267.5	3	9	0	0	0	0	0	2	618
5021	3	2	1	198	10	271.6	1	10	0	0	0	0	0	0	198
6100	3	2	1	567A	9	281.2	1	9	0	0	0	0	0	0	567A
2089	3	2	1	597	9	281.3	1	9	1	0	1	0	0	0.5	597
2027	3	2	1	266	9	284	1	9	0	0	0	0	0	0	266
5045	1	2	0	310	9	284.5	1	9	0	0	0	0	0	0	310
5043	1	2	0	310	9	284.5	3	9	0	0	0	0	0	0	310
5044	1	2	0	310	9	284.5	4	9	0	0	0	0	0	0	310
6031	2	2	1	214	9	287	1	9	1	0	0	0	0	1	214
7055	2	2	1	577	10	292.2	2	10	0	0	0	0	1	0	577
6071	3	2	1	564	9	292.2	3	9	0	0	0	0	0	0	564
6098	2	2	1	620	9	292.7	1	9	0	0	1	0	0	0	620
5084	3	2	1	681	9	293.2	1	9	0	0	0	0	0	0	681
6024	3	2	1	315	9	293.2	1	9	0	0	0	0	0	2	315
5062	2	2	1	633A	9	293.7	1	9	0	0	0	0	0	1	633A
5008	3	2	1	177	9	294.8	4	9	0	0	0	0	0	0.5	177
5051	3	2	1	643	9	297.2	1	9	1	0	0	0	0	0	643
7018	3	2	1	382	9	298.6	2	9	0	1	0	0	0	0	382
5087	3	2	1	618	9	299.9	2	9	0	0	0	0	0	1	618
6123	1	2	0	678	10	303.9	1	10	0	0	0	0	0	0	678
5017	1	2	0	132	9	306.1	1	9	1	0	0	0	0	0	132
7029	3	2	1	335	9	307.4	2	9	0	0	1	0	0	0	335
6014	2	2	1	162	10	310.7	1	10	1	0	0	0	0	2.5	162
2058	1	2	0	207	10	310.8	3	10	0	0	0	0	0	1	207
2034	2	2	1	117	9	311.2	1	9	0	0	0	0	0	0.5	117
5064	3	2	1	598	9	312.2	1	9	0	0	0	0	0	0.5	598
2127	3	2	1	755	10	314.7	1	10	0	1	1	0	0	0	755
6044	3	2	1	284	9	315	3	9	0	0	0	0	0	0	284
5057	1	2	0	645	9	315.1	2	9	1	0	0	0	0	0	645
7048	3	2	1	534	10	317.3	2	10	0	0	0	0	1	0	534
6113	3	2	1	547	9	319.4	1	9	0	1	1	0	0	0	547
7021	1	2	0	237	9	319.4	1	9	1	0	0	0	0	0	237
5061	3	2	1	610A	9	320	2	9	0	0	0	0	0	0	610A
6026	1	2	0	315	9	321.6	3	9	1	0	0	0	0	2.5	315
5100	2	2	1	482	9	322.6	1	9	1	0	1	0	0	0	482
6084	1	2	0	631	9	323.3	3	9	0	0	0	0	0	0	631
5005	2	2	1	164	9	323.4	3	9	0	0	0	0	0	0	164
6081	3	2	1	550	9	324.4	2	9	1	0	0	0	0	0	550
6022	2	2	1	191	9	326.7	3	9	0	0	0	0	0	1.5	191
5077	3	2	1	8135	9	326.9	2	9	0	0	0	0	0	0	8135
7023	1	2	0	237	9	328.3	3	9	0	0	0	0	0	0	237
2084	3	2	1	535	9	333.6	2	9	0	0	0	0	0	0	535
2037	3	2	1	142	9	335.3	2	9	0	0	0	0	0	0	142
6007	3	2	1	185	10	335.9	1	10	0	1	0	0	0	0	185
2074	1	2	0	376	10	336.4	1	10	0	0	0	0	0	0	376
2088	2	2	1	510	9	336.7	1	9	1	0	1	0	0	0	510
6076	3	2	1	558	9	340.1	1	9	0	0	0	0	0	0	558
3040	1	2	0	545	10	343.9	1	10	0	0	1	0	0	2	545
3021	3	2	1	235	9	344.5	3	9	0	0	1	0	1	0	235
2107	1	2	0	504	9	346.5	1	9	1	0	0	0	0	3.5	504
2116	3	2	1	639	9	347.8	1	9	0	0	0	0	0	0.5	639
7059	2	2	1	724	10	349	2	10	0	0	1	0	1	0	724
6013	2	2	1	187	10	352.4	3	10	0	0	0	0	0	0	187
2096	2	2	1	474	9	352.5	1	9	0	0	1	0	0	0	474
5078	3	2	1	8135	9	353.7	1	9	0	1	0	0	0	0	8135
6083	3	2	1	9558	9	354.6	2	9	0	0	0	0	0	0	9558
2068	1	2	0	251	10	355.4	2	10	0	0	0	0	0	0	251
5013	1	2	0	249	9	356.4	2	9	0	0	0	0	0	0	249
2094	3	2	1	597	9	356.8	1	9	0	0	1	0	0	0.5	597
6074	3	2	1	617	9	356.8	3	9	0	0	0	0	0	0	617
2026	1	2	0	266	9	356.8	3	9	0	0	0	0	0	0	266
5066	3	2	1	598	9	358.4	3	9	0	0	0	0	0	0	598
2060	1	2	0	207	10	362.9	1	10	1	0	0	0	0	0.5	207
6054	2	2	1	466	9	363.2	1	9	0	0	0	0	0	0	466
7041	3	2	1	8154	10	364.2	1	10	0	0	1	0	1	0.5	8154
3008	1	2	0	137	9	369.8	1	9	0	0	1	0	1	2	137
6029	1	2	0	339	9	370.8	1	9	0	0	0	0	0	0	339
3026	1	2	0	379	10	371.6	1	10	1	0	0	0	0	0	379
6047	2	2	1	283	9	372.6	3	9	0	0	0	0	0	0	283
5073	3	2	1	581	9	375.1	3	9	0	0	0	0	0	2.5	581
6009	2	2	1	187	10	375.3	1	10	0	0	0	0	0	0	187
2110	2	2	1	602	9	377.4	3	9	1	0	0	0	0	0	602
3022	3	2	1	235	9	379.8	1	9	0	0	1	0	1	0	235
3039	3	2	1	679	10	387	1	10	1	0	1	0	0	0	679
7038	3	2	1	456	10	387.1	1	10	0	0	0	0	0	0	456
3024	2	2	1	204	9	387.2	2	9	0	0	0	0	1	1	204
6068	3	2	1	417	9	388.9	1	9	0	0	0	0	0	0.5	417
3007	3	2	1	137	9	389.2	2	9	0	0	1	0	1	1.5	137
5054	3	2	1	383	9	393.2	1	9	0	0	0	0	0	0	383
5079	3	2	1	8135	9	394.4	1	9	0	0	0	0	0	0	8135
7057	3	2	1	635	10	397.9	1	10	0	0	1	0	1	1	635
5027	3	2	1	258	9	406	1	9	0	1	0	0	0	0.5	258
2035	2	2	1	117	9	406	3	9	0	0	0	0	0	0.5	117
2133	3	2	1	738	10	407.1	1	10	1	0	0	0	0	0	738
5068	1	2	0	302	9	407.8	4	9	0	0	0	0	0	0	302
5015	3	2	1	295	9	408.2	1	9	0	0	0	0	0	2.5	295
6025	1	2	0	315	9	411.9	3	9	1	0	0	0	0	0	315
2067	1	2	0	453	10	414.4	1	10	1	0	0	0	0	0.5	453
2072	2	2	1	374	10	420.7	1	10	0	0	0	0	0	0	374
5024	2	2	1	223	9	424.8	1	9	1	1	0	0	0	2.5	223
6106	1	2	0	516	9	425.7	2	9	0	0	0	0	0	3.5	516
3015	2	2	1	188	9	435.6	1	9	1	0	1	0	1	1.5	188
7051	3	2	1	529	10	436.3	1	10	1	0	0	0	1	0.5	529
3010	1	2	0	189	9	436.7	2	9	0	1	1	0	1	3	189
5011	3	2	1	170	9	436.8	2	9	0	0	0	0	0	0	170
6006	1	2	0	185	10	438.9	1	10	1	1	0	0	0	3	185
6037	1	2	0	460	9	445.5	2	9	0	1	0	0	0	0	460
2128	1	2	0	755	10	450.5	1	10	1	1	1	0	0	0	755
2020	3	2	1	272	9	451.5	2	9	0	0	0	0	0	0	272
6089	3	2	1	495	9	456.6	1	9	0	0	1	0	0	0	495
6049	3	2	1	283	9	457	1	9	0	0	0	0	0	0	283
7047	2	2	1	571	10	458.4	2	10	0	0	0	0	1	0	571
3023	2	2	1	204	9	470	1	9	0	0	0	0	1	0.5	204
5030	3	2	1	221	9	473.1	4	9	0	0	0	0	0	1	221
5023	2	2	1	9279	10	475.8	3	10	1	0	0	0	0	0	9279
2043	1	2	0	140	9	483.5	1	9	0	0	0	0	0	0.5	140
3016	2	2	1	188	9	484.9	1	9	0	0	1	0	1	1.5	188
6059	2	2	1	389	9	485.5	1	9	0	0	0	0	0	0.5	389
6107	1	2	0	516	9	487.3	1	9	0	0	0	0	0	0	516
6101	3	2	1	567A	9	495.4	2	9	0	0	0	0	0	0	567A
2053	2	2	1	225	9	496.2	2	9	0	1	1	0	0	0	225
3041	3	2	1	603	10	503.8	2	10	0	0	1	0	0	0	603
6104	3	2	1	459	9	505	3	9	0	1	0	0	0	0	459
7034	3	2	1	329	10	509.1	1	10	0	0	0	0	0	0	329
2091	3	2	1	597	9	510.7	2	9	0	0	1	0	0	0.5	597
6096	3	2	1	424	9	516.6	1	9	0	0	1	0	0	0	424
6043	2	2	1	284	9	517.7	2	9	0	0	0	0	0	0	284
2078	3	2	1	304	9	521.8	2	9	0	0	0	0	0	0	304
5022	1	2	0	275	10	523.8	2	10	0	0	0	0	0	0	275
2033	1	2	0	117	9	528.5	1	9	0	0	0	0	0	1	117
5028	3	2	1	258	9	532.5	4	9	0	1	0	0	0	2	258
7004	3	2	1	226	10	536.7	1	10	0	0	0	0	0	0	226
5099	3	2	1	457	9	537.9	1	9	0	1	1	0	0	0	457
5012	2	2	1	170	9	543.4	2	9	0	0	0	0	0	0	170
2064	2	2	1	378	10	544.6	1	10	1	0	1	0	0	0	378
2031	3	2	1	194	9	546.3	1	9	0	0	0	0	0	0	194
2134	3	2	1	649	10	549.5	3	10	0	0	0	0	0	0.5	649
5090	3	2	1	647	9	558.6	3	9	0	0	0	0	0	0	647
3037	3	2	1	507	10	562.6	3	10	0	0	1	0	0	0	507
2101	3	2	1	515	9	573.9	1	9	0	0	1	0	0	0	515
3027	1	2	0	362	10	574.3	1	10	1	1	0	0	0	0	362
6041	2	2	1	345	9	577.3	1	9	0	0	0	0	0	2	345
2099	3	2	1	515	9	579	1	9	0	1	1	0	0	0	515
6069	3	2	1	426	9	606.7	2	9	1	0	0	0	0	0	426
3038	2	2	1	673	10	615	1	10	0	1	1	0	0	0	673
6021	1	2	0	126	10	615.9	3	10	0	1	0	0	0	0	126
2049	3	2	1	231	9	618.3	1	9	0	0	1	0	0	0	231
6040	1	2	0	460	9	619	2	9	0	0	0	0	0	0	460
2090	1	2	0	597	9	620.1	2	9	0	0	1	0	0	0.5	597
2062	3	2	1	373	10	634.8	1	10	0	1	1	0	0	1	373
5042	1	2	0	487	9	649.4	1	9	0	0	1	0	0	0	487
2021	1	2	0	272	9	656.9	1	9	0	0	0	0	0	0	272
7052	3	2	1	540	10	665.6	2	10	0	0	0	0	1	0.5	540
6102	3	2	1	567A	9	676	2	9	0	1	0	0	0	0	567A
2124	2	2	1	665	10	677.3	3	10	0	0	0	0	0	0	665
5029	3	2	1	258	9	689.8	1	9	0	0	0	0	0	0.5	258
7050	2	2	1	529	10	691.8	3	10	0	0	0	0	1	0	529
2102	1	2	0	515	9	695.6	1	9	0	1	1	0	0	0.5	515
7030	3	2	1	588	10	699.6	3	10	0	1	1	0	0	0	588
2104	1	2	0	515	9	704.6	1	9	0	0	1	0	0	1	515
5095	3	2	1	505	9	711.3	1	9	1	0	1	0	0	0	505
5089	2	2	1	642	9	715.5	2	9	0	0	0	0	0	0	642
3020	1	2	0	219	10	727.2	1	10	1	0	1	0	1	0	219
5067	2	2	1	302	9	727.4	2	9	0	0	0	0	0	0	302
7007	3	2	1	399	9	731.2	1	9	0	1	0	0	0	1.5	399
7013	2	2	1	359	9	750.1	3	9	0	0	0	0	0	1.5	359
7002	1	2	0	115	10	769.5	3	10	0	1	1	0	0	0	115
2139	1	2	0	605	9	775.4	3	9	1	1	1	0	0	0	605
5093	1	2	0	650	9	789.5	1	9	0	1	1	0	0	0	650
7006	1	2	0	250	10	800.2	1	10	0	1	1	0	0	0	250
6115	3	2	1	703	10	830	1	10	0	1	1	0	0	0	703
2022	3	2	1	272	9	847.9	3	9	0	0	0	0	0	1.5	272
3014	1	2	0	141	9	851.4	1	9	0	1	1	0	1	1.5	141
7035	1	2	0	456	10	863.8	1	10	0	1	0	0	0	0	456
2097	3	2	1	489	9	870.2	1	9	0	1	1	0	0	0	489
2100	3	2	1	515	9	875.9	2	9	0	1	1	0	0	0	515
6118	3	2	1	622	10	899.3	1	10	0	1	0	0	0	0	622
7005	3	2	1	247	10	929.9	1	10	0	1	1	0	0	0	247
5036	1	2	0	350	9	945.7	1	9	1	1	1	0	0	0	350
6002	1	2	0	103	10	972.7	3	10	1	0	1	0	0	0	103
2129	3	2	1	755	10	1036	3	10	0	1	1	0	0	0	755
5094	3	2	1	650	9	1053	3	9	0	1	1	0	0	0	650
6088	1	2	0	592	9	1057	1	9	0	1	1	0	0	0	592
5046	3	2	1	477	9	1068	3	9	0	1	1	0	0	0	477
3036	2	2	1	414	9	1077	1	9	0	1	1	0	1	0.5	414
6087	1	2	0	592	9	1083	3	9	0	1	1	0	0	0	592
3028	1	2	0	362	10	1152	4	10	0	1	0	0	0	0	362
6042	1	2	0	345	9	1175	1	9	0	1	0	0	0	0	345
2123	1	2	0	568	9	1185	1	9	0	1	1	0	0	0	568
6008	1	2	0	185	10	1208	2	10	0	1	0	0	0	0.5	185
2048	1	2	0	122	9	1231	2	9	0	1	1	0	0	0	122
7056	1	2	0	626	10	1322	1	10	0	1	1	0	1	3	626
2138	1	2	0	605	9	1383	1	9	0	1	1	0	0	0	605
2051	1	2	0	220	9	1390	1	9	0	1	1	0	0	0	220
6097	1	2	0	463	9	1391	2	9	0	1	1	0	0	0	463
2055	2	2	1	328	9	1451	1	9	0	1	1	0	0	0	328
6003	1	2	0	127	10	1460	1	10	0	1	1	0	0	0	127
6108	1	2	0	616	9	1636	2	9	0	1	1	0	0	0	616
6116	3	2	1	782	10	1653	1	10	0	1	0	0	0	0	782
6110	1	2	0	644	9	1959	1	9	0	1	1	0	0	0	644
