# Supplementary material for: Estimating brown bear abundance and harvest rate on the southern Alaska Peninsula
Source: PLoS One. 2021 Jan 29;16(1):e0245367. doi: 10.1371/journal.pone.0245367 (PMC7845982; doi:10.1371/journal.pone.0245367)
Supplement: S4 File — (CSV) [file pone.0245367.s004.csv]

	TransID	Length	TRANELEVM	TRANELEVFT	transType	BearHabitat	Region.Label	Sample.Label	Effort	Area1000_22km
1	103	20896.07813	31	102	flats	TRUE	10	103	20.89607813	19.6226073
2	107	16392.32544	180	590	contour	TRUE	9	107	16.39232544	13.82889064
3	109	19852.02734	74	243	flats	TRUE	9	109	19.85202734	19.73015872
4	110	14643.78821	121	398	contour	TRUE	9	110	14.64378821	13.59272726
5	116	19896.8125	0	0	flats	TRUE	10	116	19.8968125	19.82289992
6	123	19784.16016	26	85	flats	TRUE	9	123	19.78416016	19.77282863
7	124	18895.96387	74	242	contour	TRUE	10	124	18.89596387	17.30122461
8	125	19856.67993	15	49	flats	TRUE	10	125	19.85667993	19.83939213
9	127	20657.65576	8	26	flats	TRUE	10	127	20.65765576	19.23104969
10	129	20939.61865	170	557	flats	TRUE	9	129	20.93961865	21.39972701
11	133	23529.10718	45	148	flats	TRUE	9	133	23.52910718	23.87302472
12	144	19127.04395	84	277	contour	TRUE	9	144	19.12704395	16.82320077
13	145	17997.01172	23	77	flats	TRUE	9	145	17.99701172	16.94171224
14	150	22402.29028	31	103	contour	TRUE	9	150	22.40229028	23.37406565
15	154	20436.67529	129	422	flats	TRUE	10	154	20.43667529	19.581395
16	158	20330.47144	46	151	flats	TRUE	9	158	20.33047144	20.20703311
17	159	20304.08447	28	92	flats	TRUE	10	159	20.30408447	20.03685792
18	166	18405.42822	14	46	flats	TRUE	10	166	18.40542822	16.29073262
19	168	20148.94043	33	109	flats	TRUE	9	168	20.14894043	19.18802428
20	184	22334.39648	94	308	flats	TRUE	9	184	22.33439648	21.23355875
21	186	22338.91309	46	150	contour	TRUE	9	186	22.33891309	21.2691079
22	192	18370.85156	72	236	contour	TRUE	10	192	18.37085156	16.98006312
23	297	21862.21289	192	629	contour	TRUE	9	297	21.86221289	17.55483795
24	100	20340.25552	0	0	flats	TRUE	9	100	20.34025552	20.05444804
25	101	19900.16113	13	41	contour	TRUE	10	101	19.90016113	20.06875566
26	108	21587.38086	92	301	contour	TRUE	10	108	21.58738086	19.61534847
27	111	20910.93945	81	265	contour	TRUE	9	111	20.91093945	16.43951045
28	112	20340.05859	37	122	flats	TRUE	9	112	20.34005859	20.0458028
29	115	20809.86987	15	48	flats	TRUE	10	115	20.80986987	18.19365505
30	117	18328.02466	136	447	contour	TRUE	9	117	18.32802466	16.47166997
31	120	16014.83008	134	440	contour	TRUE	10	120	16.01483008	14.67617582
32	121	32709.16431	7	24	contour	TRUE	9	121	32.70916431	30.47323898
33	126	18015.17114	70	231	contour	TRUE	10	126	18.01517114	16.55560335
34	131	20152.16699	0	0	flats	TRUE	9	131	20.15216699	18.34454395
35	132	19633.23621	446	1465	contour	TRUE	9	132	19.63323621	15.3915898
36	134	20592.07324	155	510	contour	TRUE	9	134	20.59207324	19.71797489
37	137	22387.53616	122	399	flats	TRUE	9	137	22.38753616	21.58216582
38	138	20927.8418	96	315	flats	TRUE	9	138	20.9278418	19.16374506
39	139	15643.82748	61	200	contour	TRUE	10	139	15.64382748	15.22863226
40	140	17712.73663	29	96	contour	TRUE	9	140	17.71273663	17.70068484
41	141	22091.34717	14	44	flats	TRUE	9	141	22.09134717	20.70918877
42	142	18365.29407	63	206	contour	TRUE	9	142	18.36529407	15.04333372
44	147	22494.71924	504	1653	contour	TRUE	9	147	22.49471924	17.4657876
45	148	25495.25	388	1272	contour	TRUE	9	148	25.49525	15.9371975
47	152	19234.64014	73	241	contour	TRUE	10	152	19.23464014	17.97319628
48	153	19130.10547	196	644	contour	TRUE	10	153	19.13010547	17.02757053
49	157	21073.10938	13	43	contour	TRUE	9	157	21.07310938	20.44540688
50	162	18920.85571	49	162	contour	TRUE	10	162	18.92085571	13.70284689
51	164	20762.61597	344	1127	contour	TRUE	9	164	20.76261597	17.79848886
52	165	21000.47852	27	88	contour	TRUE	9	165	21.00047852	17.91825994
53	167	20052.52051	126	413	contour	TRUE	9	167	20.05252051	14.97798114
54	169	21173.15625	246	806	contour	TRUE	10	169	21.17315625	18.29722621
55	170	21915.65112	366	1201	contour	TRUE	9	170	21.91565112	20.031826
56	171	19359.7692	192	630	contour	TRUE	9	171	19.3597692	15.63503646
57	172	21390.45776	14	46	flats	TRUE	9	172	21.39045776	20.2170806
58	173	21123.96948	36	117	flats	TRUE	9	173	21.12396948	20.11043161
59	174	20610.47266	151	497	flats	TRUE	9	174	20.61047266	20.20717071
60	176	22282.33679	92	302	flats	TRUE	10	176	22.28233679	19.7743156
61	177	20023.01831	179	589	contour	TRUE	9	177	20.02301831	16.14841937
62	178	21400.96594	202	664	contour	TRUE	10	178	21.40096594	19.90243976
63	179	20840.85938	66	217	flats	TRUE	9	179	20.84085938	20.77137159
64	182	20165.03418	61	200	flats	TRUE	9	182	20.16503418	20.34631429
65	183	20497.41797	59	194	flats	TRUE	10	183	20.49741797	18.96092328
66	185	15975.87927	124	408	contour	TRUE	10	185	15.97587927	12.99322872
67	187	20736.67822	2	8	contour	TRUE	10	187	20.73667822	20.57505195
68	188	20828.99512	24	80	flats	TRUE	9	188	20.82899512	18.75933204
69	189	20945.10626	75	246	flats	TRUE	9	189	20.94510626	19.29345093
70	190	20409.83252	62	202	flats	TRUE	10	190	20.40983252	18.94852752
71	193	20777.33624	12	39	flats	TRUE	9	193	20.77733624	21.68864401
72	194	18687.18494	140	459	contour	TRUE	9	194	18.68718494	15.12022271
73	195	21729.23047	24	79	flats	TRUE	9	195	21.72923047	20.38989689
74	205	20940.83008	428	1404	contour	TRUE	9	205	20.94083008	15.48739144
75	206	15913.31348	229	752	contour	TRUE	9	206	15.91331348	15.53189048
76	216	23209.96753	83	272	contour	TRUE	9	216	23.20996753	13.71693646
77	217	22173.02179	65	212	contour	TRUE	9	217	22.17302179	18.27795106
78	224	25964.68555	226	743	contour	TRUE	9	224	25.96468555	15.92768088
79	226	21688.36328	185	606	contour	TRUE	10	226	21.68836328	20.52199738
80	228	21295.00684	36	117	flats	TRUE	10	228	21.29500684	21.43399193
81	247	20754.41834	18	59	flats	TRUE	10	247	20.75441834	19.36251306
82	248	20779.63837	14	47	flats	TRUE	10	248	20.77963837	20.45734758
83	249	23196.15552	334	1096	contour	TRUE	9	249	23.19615552	15.91133821
84	250	20436.86194	179	586	flats	TRUE	10	250	20.43686194	20.19098294
85	259	21820.11789	166	544	contour	TRUE	9	259	21.82011789	17.22421454
86	260	15356.60791	493	1619	contour	TRUE	9	260	15.35660791	12.50987896
87	266	20958.23361	383	1256	contour	TRUE	9	266	20.95823361	12.72318253
88	270	20084.90405	68	223	flats	TRUE	10	270	20.08490405	18.95302422
89	272	20770.16925	59	193	contour	TRUE	9	272	20.77016925	16.25121379
90	282	20690.4707	5	16	flats	TRUE	10	282	20.6904707	20.55469233
91	287	20252.09558	88	289	contour	TRUE	9	287	20.25209558	13.31396749
92	288	20655.30859	123	403	flats	TRUE	10	288	20.65530859	19.46974237
93	291	20272.94141	59	193	flats	TRUE	10	291	20.27294141	20.71195317
94	295	22648.93597	80	261	contour	TRUE	9	295	22.64893597	22.10136139
95	296	34872.43042	4	14	contour	TRUE	9	296	34.87243042	32.01073373
96	130A	20773.7583	215	706	contour	TRUE	10	130A	20.7737583	17.31715478
97	135A	11760.31397	213	699	contour	TRUE	9	135A	11.76031397	7.726900067
98	196A	18370.94287	224	734	contour	TRUE	9	196A	18.37094287	12.40642759
99	106	19766.21924	442	1451	contour	TRUE	9	106	19.76621924	17.78393191
100	113	20742.6958	394	1294	contour	TRUE	9	113	20.7426958	16.53822731
101	118	19347.29567	0	0	contour	TRUE	9	118	19.34729567	18.28023757
102	122	21343.28101	77	252	flats	TRUE	9	122	21.34328101	20.29375781
103	155	22561.3125	406	1331	contour	TRUE	9	155	22.5613125	21.66127127
104	156	19142.95313	145	477	contour	TRUE	10	156	19.14295313	17.22183806
105	181	20324.0625	150	492	contour	TRUE	10	181	20.3240625	20.97287569
106	191	13972.08496	364	1194	contour	TRUE	9	191	13.97208496	14.31357918
107	197	21722.18555	50	164	contour	TRUE	10	197	21.72218555	20.26346649
108	198	21724.4939	92	301	contour	TRUE	10	198	21.7244939	21.47666324
109	204	19997.44666	168	550	contour	TRUE	9	204	19.99744666	20.06827756
110	208	13268.67871	16	52	flats	TRUE	9	208	13.26867871	12.35977613
111	209	19999.35547	55	181	flats	TRUE	9	209	19.99935547	18.52116209
112	210	22493.87793	90	294	contour	TRUE	10	210	22.49387793	23.06209674
113	211	22618.71933	143	468	contour	TRUE	10	211	22.61871933	22.04469771
114	214	19745.09351	412	1351	contour	TRUE	9	214	19.74509351	25.44709091
115	218	19576.4707	75	246	contour	TRUE	9	218	19.5764707	17.78061559
116	219	21837.09171	27	89	flats	TRUE	10	219	21.83709171	23.25216569
117	220	20463.13965	186	610	flats	TRUE	9	220	20.46313965	19.52518051
118	222	20246.71289	14	46	flats	TRUE	9	222	20.24671289	19.82789494
119	225	20219.90039	13	43	flats	TRUE	9	225	20.21990039	20.01115689
120	227	20140.33398	107	351	flats	TRUE	9	227	20.14033398	19.31675875
121	231	20063.50903	64	209	flats	TRUE	9	231	20.06350903	19.09050379
122	233	20324.01172	163	535	flats	TRUE	9	233	20.32401172	20.34368691
123	234	22067.89331	119	391	contour	TRUE	10	234	22.06789331	20.54959065
124	235	20680.40845	14	46	flats	TRUE	9	235	20.68040845	20.23506197
125	237	18143.68329	45	147	contour	TRUE	9	237	18.14368329	14.45365843
126	239	22087.625	55	179	contour	TRUE	10	239	22.087625	20.72700744
127	243	19615.43359	19	63	flats	TRUE	9	243	19.61543359	18.40159245
128	245	21714.09766	13	42	contour	TRUE	10	245	21.71409766	21.87383734
129	253	20756.38074	57	188	flats	TRUE	9	253	20.75638074	20.52405326
130	255	20262.49561	33	109	contour	TRUE	10	255	20.26249561	21.0771917
131	261	21883.77856	7	22	contour	TRUE	10	261	21.88377856	22.42998633
132	271	20142.67188	52	172	flats	TRUE	9	271	20.14267188	20.21532268
133	274	20628.56067	61	201	flats	TRUE	9	274	20.62856067	20.67333659
134	275	21195.12134	106	348	contour	TRUE	10	275	21.19512134	19.95222644
135	276	19433.54883	56	184	contour	TRUE	9	276	19.43354883	16.24302314
136	278	19578.9043	73	240	contour	TRUE	10	278	19.5789043	17.29739682
137	280	22429.15637	30	97	contour	TRUE	10	280	22.42915637	19.29964665
138	281	22225.70435	109	356	contour	TRUE	10	281	22.22570435	21.61210311
139	285	20510.80859	77	252	flats	TRUE	9	285	20.51080859	19.54898955
140	286	20718.88037	40	132	flats	TRUE	9	286	20.71888037	19.71399484
141	292	19997.94531	16	53	flats	TRUE	9	292	19.99794531	19.85009342
142	293	18470.27771	42	137	contour	TRUE	9	293	18.47027771	18.65313429
143	294	22011.65894	16	52	contour	TRUE	10	294	22.01165894	19.95860296
144	299	21338.76416	16	52	flats	TRUE	10	299	21.33876416	20.34626148
145	300	21075.61609	4	13	contour	TRUE	9	300	21.07561609	21.54625161
146	303	20231.66602	9	30	flats	TRUE	10	303	20.23166602	20.02700686
147	314	20824.96014	67	218	contour	TRUE	9	314	20.82496014	17.61020076
148	315	11745.09058	120	394	contour	TRUE	9	315	11.74509058	10.56116971
149	320	20535.96289	142	464	flats	TRUE	10	320	20.53596289	19.70373586
150	328	20153.34033	183	601	flats	TRUE	9	328	20.15334033	19.24467658
151	332	21859.44861	328	1075	contour	TRUE	9	332	21.85944861	22.51049424
152	336	21120.64929	140	460	flats	TRUE	10	336	21.12064929	19.85758997
153	337	20752.08398	12	39	flats	TRUE	10	337	20.75208398	21.08974083
154	339	15513.71582	347	1137	contour	TRUE	9	339	15.51371582	9.90840436
155	344	19712.15259	119	391	contour	TRUE	9	344	19.71215259	17.52963538
156	345	20388.85553	6	20	contour	TRUE	9	345	20.38885553	19.98621462
157	352	20283.58643	180	592	flats	TRUE	9	352	20.28358643	20.07870062
158	359	21774.78198	284	932	contour	TRUE	9	359	21.77478198	21.18180788
159	364	20447.82886	22	72	flats	TRUE	9	364	20.44782886	18.8595378
160	366	20011.32617	212	696	contour	TRUE	9	366	20.01132617	18.05325864
161	367	20526.91992	14	47	flats	TRUE	10	367	20.52691992	20.92427564
162	369	20118.50916	101	332	flats	TRUE	9	369	20.11850916	20.19598317
163	382	19461.13525	40	132	contour	TRUE	9	382	19.46113525	19.26184153
164	392	20190.53516	16	54	flats	TRUE	9	392	20.19053516	19.97224789
165	396	21070.75885	271	888	contour	TRUE	9	396	21.07075885	19.61208404
166	397	19575.69287	100	328	contour	TRUE	9	397	19.57569287	18.12795921
167	399	19246.46362	122	399	contour	TRUE	9	399	19.24646362	16.81256386
168	409	17171.62036	104	340	contour	TRUE	9	409	17.17162036	16.60761733
169	448	21381.42358	45	148	contour	TRUE	9	448	21.38142358	19.56507348
170	460	20236.64807	4	14	contour	TRUE	9	460	20.23664807	19.03067197
171	469	15330.2832	159	522	contour	TRUE	9	469	15.3302832	14.72366381
172	475	22258.92676	125	411	contour	TRUE	9	475	22.25892676	22.51866401
173	9279	2559.687744	138	452	contour	TRUE	10	9279	2.559687744	2.721321571
175	104	20050.86752	297	973	contour	TRUE	10	104	20.05086752	16.48378334
177	160	13828.03369	182	599	contour	TRUE	10	160	13.82803369	15.70947423
180	180	20472.74414	78	257	flats	TRUE	9	180	20.47274414	20.05656095
181	199	23934.64282	13	43	contour	TRUE	10	199	23.93464282	21.0675734
182	201	23065.25781	57	186	contour	TRUE	10	201	23.06525781	23.63119348
183	203	16973.33887	458	1504	contour	TRUE	9	203	16.97333887	16.19698295
184	207	30879.73853	133	437	contour	TRUE	10	207	30.87973853	30.71694878
185	213	21528.14648	156	512	contour	TRUE	9	213	21.52814648	19.93590038
186	221	19817.51587	7	22	contour	TRUE	9	221	19.81751587	20.18354876
187	223	20409.30273	24	78	contour	TRUE	9	223	20.40930273	20.18030599
188	229	19598.22168	174	571	flats	TRUE	9	229	19.59822168	19.51125413
189	230	20220.54102	158	517	contour	TRUE	10	230	20.22054102	19.91161003
190	236	19687.86182	15	49	flats	TRUE	9	236	19.68786182	19.79870596
191	240	20432.40234	0	2	flats	TRUE	9	240	20.43240234	19.51942797
192	246	21271.86279	91	299	flats	TRUE	9	246	21.27186279	19.38188044
193	251	19193.81348	259	851	contour	TRUE	10	251	19.19381348	11.61813908
196	258	25427.78204	77	253	contour	TRUE	9	258	25.42778204	22.03291798
198	269	20260.7749	4	13	flats	TRUE	9	269	20.2607749	18.2573623
199	279	19985.45117	138	452	contour	TRUE	10	279	19.98545117	20.80529343
200	283	15406.1532	388	1272	contour	TRUE	9	283	15.4061532	12.24530253
201	284	15112.8551	433	1420	contour	TRUE	9	284	15.1128551	13.54866755
203	298	21082.67065	0	0	flats	TRUE	9	298	21.08267065	19.25058495
204	311	19725.26172	46	151	flats	TRUE	10	311	19.72526172	19.89585605
206	313	20350.78027	244	800	flats	TRUE	9	313	20.35078027	20.73699068
207	318	22043.4408	31	101	flats	TRUE	9	318	22.0434408	21.57801322
208	323	19069.12695	219	720	contour	TRUE	10	323	19.06912695	16.41096017
209	324	20729.62915	14	46	flats	TRUE	9	324	20.72962915	20.58378844
210	325	19776.18417	121	399	flats	TRUE	9	325	19.77618417	17.5884432
211	327	20161.20606	30	100	flats	TRUE	10	327	20.16120606	20.1506817
212	333	23398.67752	80	263	contour	TRUE	10	333	23.39867752	18.04752553
213	334	20770.19727	31	102	flats	TRUE	9	334	20.77019727	20.39511924
214	335	18620.53638	200	658	flats	TRUE	9	335	18.62053638	16.62612673
215	338	21949.21118	472	1550	contour	TRUE	9	338	21.94921118	22.09418792
216	340	17058.67383	172	563	contour	TRUE	10	340	17.05867383	12.27460784
217	341	20483.91138	15	49	flats	TRUE	9	341	20.48391138	19.95636678
218	342	24153.48999	524	1718	contour	TRUE	9	342	24.15348999	21.29945248
219	343	22668.48175	65	214	contour	TRUE	10	343	22.66848175	21.24563309
220	346	22531.23096	11	37	contour	TRUE	10	346	22.53123096	23.09081446
221	347	22043.5332	24	79	flats	TRUE	9	347	22.0435332	22.18016578
222	349	20022.39844	96	314	flats	TRUE	10	349	20.02239844	20.95428569
223	350	19976.6394	10	31	flats	TRUE	9	350	19.9766394	18.6339525
224	351	21073.66797	81	266	contour	TRUE	10	351	21.07366797	19.86034308
225	353	20382.10153	204	670	flats	TRUE	9	353	20.38210153	20.89001349
226	357	21611.83008	147	483	contour	TRUE	10	357	21.61183008	20.7776573
227	360	16343.94336	133	435	contour	TRUE	10	360	16.34394336	14.80266962
228	361	18040.35498	36	117	contour	TRUE	10	361	18.04035498	19.01151965
229	362	19249.29797	31	102	contour	TRUE	10	362	19.24929797	17.72778122
230	373	20320.43555	88	289	flats	TRUE	10	373	20.32043555	19.91417559
231	378	20290.73731	46	151	flats	TRUE	10	378	20.29073731	17.83621256
232	379	19255.52094	30	99	contour	TRUE	10	379	19.25552094	18.41788691
233	384	20584.39063	76	249	flats	TRUE	9	384	20.58439063	19.37200852
234	385	20247.08624	41	134	flats	TRUE	9	385	20.24708624	20.46029421
235	386	24471.95612	514	1685	contour	TRUE	9	386	24.47195612	21.41115758
236	394	19949.30536	59	195	flats	TRUE	9	394	19.94930536	19.84762683
237	398	20898.43787	29	95	flats	TRUE	9	398	20.89843787	19.81025696
238	407	20274.79688	49	161	flats	TRUE	10	407	20.27479688	19.3612761
239	419	25270.30469	292	957	contour	TRUE	9	419	25.27030469	20.35370513
240	431	20436.19238	14	46	flats	TRUE	9	431	20.43619238	19.66318092
241	436	20730.54639	372	1221	contour	TRUE	9	436	20.73054639	17.68707072
242	437	20114.00238	205	672	contour	TRUE	9	437	20.11400238	18.25925333
243	443	21504.31909	338	1109	contour	TRUE	9	443	21.50431909	19.8161574
244	446	20284.94507	41	135	flats	TRUE	10	446	20.28494507	19.3099674
245	452	19193.81055	49	161	contour	TRUE	10	452	19.19381055	21.04882272
246	453	20341.97217	96	316	contour	TRUE	10	453	20.34197217	19.9628877
247	466	22369.32129	346	1136	contour	TRUE	9	466	22.36932129	20.31656765
249	9396	20731.94531	271	888	contour	TRUE	9	9396	20.73194531	20.62600486
250	9448	17699.79883	45	148	contour	TRUE	9	9448	17.69979883	17.32230243
251	149A	20337.29587	163	533	contour	TRUE	9	149A	20.33729587	16.80063601
252	403A	19646.13043	512	1680	contour	TRUE	9	403A	19.64613043	15.68704345
253	135	20401.55356	213	699	contour	TRUE	9	135	20.40155356	13.45303891
254	202	21238.823	0	0	flats	TRUE	9	202	21.238823	19.16681292
255	212	20145.875	0	0	flats	TRUE	9	212	20.145875	16.40427027
256	232	23896.34497	50	166	contour	TRUE	10	232	23.89634497	24.16265438
257	244	22818.26953	27	90	contour	TRUE	10	244	22.81826953	21.96178887
258	267	14567.34668	273	897	contour	TRUE	10	267	14.56734668	15.3545669
259	273	22414.92578	15	49	flats	TRUE	9	273	22.41492578	20.71487703
260	305	20425.30859	5	16	flats	TRUE	9	305	20.42530859	19.16171733
261	306	20822.16797	37	120	contour	TRUE	10	306	20.82216797	19.01688405
262	309	23184.06873	172	564	contour	TRUE	10	309	23.18406873	18.40339062
263	310	21889.17481	0	0	contour	TRUE	9	310	21.88917481	19.69209979
264	319	21321.36523	61	200	flats	TRUE	9	319	21.32136523	21.53627431
265	322	21232.85449	0	0	contour	TRUE	9	322	21.23285449	18.40745173
266	326	16710.14246	61	200	contour	TRUE	9	326	16.71014246	14.8726746
267	329	20219.37231	62	203	contour	TRUE	10	329	20.21937231	17.93298667
268	330	20405.59619	47	153	flats	TRUE	10	330	20.40559619	20.36949691
269	354	20222.66602	28	92	flats	TRUE	9	354	20.22266602	21.4607093
270	355	17904.13281	9	30	contour	TRUE	10	355	17.90413281	18.34680452
271	356	21397.65399	143	470	contour	TRUE	9	356	21.39765399	19.07703555
272	363	20845.57599	111	363	flats	TRUE	9	363	20.84557599	20.50276525
273	365	21542.26611	399	1310	contour	TRUE	9	365	21.54226611	17.86136529
274	368	20259.85449	22	71	flats	TRUE	9	368	20.25985449	19.56407782
275	370	19300.91351	49	159	contour	TRUE	9	370	19.30091351	17.19829975
276	372	21322.74609	176	579	contour	TRUE	10	372	21.32274609	19.22208519
277	374	28469.92847	21	67	contour	TRUE	10	374	28.46992847	26.76054274
278	375	20044.67383	125	409	flats	TRUE	9	375	20.04467383	19.69090923
279	376	18855.06543	18	58	contour	TRUE	10	376	18.85506543	18.09891174
280	380	21053.68762	40	130	contour	TRUE	10	380	21.05368762	19.25837367
281	387	18076.06445	270	887	contour	TRUE	10	387	18.07606445	16.53108636
282	389	21874.73975	31	100	contour	TRUE	9	389	21.87473975	18.9110703
283	390	20474.81543	45	147	flats	TRUE	10	390	20.47481543	19.41240096
284	395	20129.00513	14	46	flats	TRUE	10	395	20.12900513	20.82971895
285	401	20683.2002	19	63	contour	TRUE	9	401	20.6832002	21.12336023
286	406	16435.11523	31	100	contour	TRUE	10	406	16.43511523	15.75458179
287	412	20696.02539	80	262	contour	TRUE	10	412	20.69602539	20.56915085
288	414	20945.66382	52	170	flats	TRUE	9	414	20.94566382	20.35707364
289	416	16578.36914	216	708	contour	TRUE	10	416	16.57836914	15.85671566
290	418	18580.14941	311	1020	contour	TRUE	9	418	18.58014941	16.56018491
291	429	20489.44641	193	632	flats	TRUE	9	429	20.48944641	18.7941277
292	433	19974.25195	5	18	flats	TRUE	9	433	19.97425195	19.12241742
293	438	20681.8396	5	16	flats	TRUE	9	438	20.6818396	20.16247437
294	439	19818.22607	0	0	flats	TRUE	9	439	19.81822607	17.94403407
295	444	19927.13721	14	45	contour	TRUE	9	444	19.92713721	19.81258271
296	445	20581.96289	14	45	flats	TRUE	9	445	20.58196289	21.73767646
297	449	21485.46777	48	157	contour	TRUE	10	449	21.48546777	20.62663864
298	450	19102.6416	241	791	contour	TRUE	10	450	19.1026416	14.68850837
299	451	19605.83203	30	100	contour	TRUE	10	451	19.60583203	18.39242411
300	455	20558.96875	176	577	flats	TRUE	9	455	20.55896875	19.32317412
301	456	18207.17346	48	159	contour	TRUE	10	456	18.20717346	16.46038319
302	461	19439.68555	17	56	flats	TRUE	9	461	19.43968555	18.04249364
303	462	15709.93555	141	463	contour	TRUE	10	462	15.70993555	14.49071081
304	465	18579.92481	152	499	contour	TRUE	10	465	18.57992481	17.23486449
305	467	19530.25586	32	104	flats	TRUE	9	467	19.53025586	19.09037804
306	468	20457.74023	12	38	flats	TRUE	9	468	20.45774023	20.26030515
307	470	20966.427	15	48	flats	TRUE	9	470	20.966427	20.19716818
308	472	21722.66838	76	250	flats	TRUE	10	472	21.72266838	22.69721202
309	477	19413.15137	0	0	flats	TRUE	9	477	19.41315137	20.42458404
310	479	20695.0625	1	3	flats	TRUE	9	479	20.6950625	19.53585077
311	480	16517.94727	61	200	contour	TRUE	10	480	16.51794727	17.44998336
312	485	20240.79102	0	0	flats	TRUE	9	485	20.24079102	19.97395974
313	487	10033.6001	89	292	flats	TRUE	9	487	10.0336001	9.731412336
314	491	20259.15698	15	49	flats	TRUE	9	491	20.25915698	19.49282949
315	494	16624.59961	189	620	contour	TRUE	10	494	16.62459961	15.2468121
316	498	24013.86279	14	47	flats	TRUE	10	498	24.01386279	23.33804631
318	506	21385.79419	9	29	flats	TRUE	10	506	21.38579419	19.83687358
319	509	17807.18555	73	241	contour	TRUE	10	509	17.80718555	16.50983023
320	512	20543.45715	8	26	flats	TRUE	10	512	20.54345715	19.44110705
321	513	19838.08984	50	164	flats	TRUE	10	513	19.83808984	18.72853127
322	517	21385.88086	176	576	contour	TRUE	9	517	21.38588086	19.96275704
323	518	19359.06818	248	813	contour	TRUE	9	518	19.35906818	17.57390336
324	526	20216.76141	15	50	flats	TRUE	10	526	20.21676141	18.82489022
326	544	18422.60645	0	0	flats	TRUE	9	544	18.42260645	18.91035808
327	557	20755.22461	16	51	flats	TRUE	10	557	20.75522461	20.46121574
328	566	13808.44043	104	340	contour	TRUE	10	566	13.80844043	12.6118006
329	579	20141.78384	43	140	flats	TRUE	10	579	20.14178384	20.44298117
330	580	20455.14648	30	100	contour	TRUE	9	580	20.45514648	20.32782425
331	588	21143.40793	0	0	flats	TRUE	10	588	21.14340793	21.27428912
332	9416	16674.69141	216	708	contour	TRUE	10	9416	16.67469141	14.54642902
333	9452	17531.20313	49	161	contour	TRUE	10	9452	17.53120313	17.24776698
334	128	19253.81055	383	1258	contour	TRUE	9	128	19.25381055	6.798015286
335	175	23189.88184	272	891	contour	TRUE	9	175	23.18988184	15.94183488
336	241	18778.05859	366	1201	contour	TRUE	9	241	18.77805859	13.47476319
337	252	21910.30048	202	662	contour	TRUE	9	252	21.91030048	22.27944732
338	263	22776.79688	285	934	contour	TRUE	9	263	22.77679688	12.08224814
339	264	21297.88672	364	1195	contour	TRUE	9	264	21.29788672	18.84875831
340	301	20251.97266	27	89	flats	TRUE	9	301	20.25197266	20.12813026
341	304	20153.05078	236	773	contour	TRUE	9	304	20.15305078	17.20329542
342	307	20351.6958	265	868	contour	TRUE	9	307	20.3516958	18.79666023
343	308	21486.52374	173	567	contour	TRUE	10	308	21.48652374	18.9994572
344	316	20783.51489	6	19	flats	TRUE	9	316	20.78351489	19.88527705
345	331	20435.50171	352	1156	contour	TRUE	9	331	20.43550171	10.70551959
346	348	23883.45935	363	1191	contour	TRUE	9	348	23.88345935	14.41715445
347	358	20203.66016	38	123	flats	TRUE	9	358	20.20366016	19.05638956
348	377	24429.35083	370	1215	contour	TRUE	9	377	24.42935083	14.36668108
349	383	20836.09937	334	1096	contour	TRUE	9	383	20.83609937	12.58577746
350	400	20618.66602	329	1078	contour	TRUE	9	400	20.61866602	14.62000621
351	402	20234.1582	169	555	contour	TRUE	10	402	20.2341582	14.83547049
352	405	20018.48633	57	187	contour	TRUE	10	405	20.01848633	18.54125191
353	408	20832.87012	103	339	contour	TRUE	9	408	20.83287012	17.42622855
354	411	20938.0457	141	463	contour	TRUE	9	411	20.9380457	16.36692566
355	417	25772.31836	92	301	contour	TRUE	9	417	25.77231836	17.35405244
356	423	20372.92578	83	273	contour	TRUE	10	423	20.37292578	20.52220111
357	426	19442.59967	558	1829	contour	TRUE	9	426	19.44259967	15.01376508
358	430	21316.35547	0	0	contour	TRUE	9	430	21.31635547	22.34007095
359	432	21154.22656	213	700	contour	TRUE	10	432	21.15422656	19.72394696
360	434	20588.88086	137	448	contour	TRUE	10	434	20.58888086	17.93804439
361	435	20717.95845	302	992	contour	TRUE	9	435	20.71795845	16.26082547
362	458	20293.44141	51	168	contour	TRUE	10	458	20.29344141	20.66723867
363	471	20818.08301	28	92	contour	TRUE	10	471	20.81808301	18.38566293
364	473	21165.99674	135	442	contour	TRUE	10	473	21.16599674	17.92365604
365	486	22095.61877	150	491	contour	TRUE	9	486	22.09561877	20.86793985
366	490	22583.11719	68	222	contour	TRUE	9	490	22.58311719	19.8982368
367	493	20048.63477	172	565	contour	TRUE	10	493	20.04863477	17.83795545
368	510	20013.86475	47	153	flats	TRUE	9	510	20.01386475	19.45618154
369	511	22045.18982	274	900	contour	TRUE	9	511	22.04518982	14.04714557
370	525	19918.42188	23	74	flats	TRUE	9	525	19.91842188	20.10023369
371	535	21206.4585	490	1606	contour	TRUE	9	535	21.2064585	12.96207885
372	542	16477.69849	148	485	contour	TRUE	9	542	16.47769849	12.86480629
373	546	19959.08203	30	99	flats	TRUE	9	546	19.95908203	19.91172495
374	550	21959.69879	84	276	contour	TRUE	9	550	21.95969879	15.94459885
375	555	20209.66992	305	1002	contour	TRUE	9	555	20.20966992	13.33120679
376	558	23106.28662	287	942	contour	TRUE	9	558	23.10628662	19.24569676
377	560	20552.73047	12	39	flats	TRUE	9	560	20.55273047	20.03446541
378	564	16855.01489	159	521	contour	TRUE	9	564	16.85501489	13.93192514
379	565	19994.69336	86	283	contour	TRUE	9	565	19.99469336	16.83508614
380	573	20927.98877	61	200	contour	TRUE	9	573	20.92798877	18.08283952
381	574	22338.05566	334	1095	contour	TRUE	9	574	22.33805566	18.60660239
382	585	23387.7036	229	751	contour	TRUE	9	585	23.3877036	19.84852221
383	594	20920.43945	461	1514	contour	TRUE	9	594	20.92043945	16.20741011
384	597	22232.23608	23	75	flats	TRUE	9	597	22.23223608	19.23485325
385	604	21234.17578	131	430	contour	TRUE	9	604	21.23417578	15.09564239
386	606	27861.1084	127	417	contour	TRUE	9	606	27.8611084	16.23347025
388	617	22956.13464	242	795	contour	TRUE	9	617	22.95613464	15.111735
389	625	21018.53552	16	52	contour	TRUE	9	625	21.01853552	15.66966642
390	631	17181.79663	291	953	contour	TRUE	9	631	17.18179663	14.90873089
391	641	19685.2544	44	145	contour	TRUE	9	641	19.6852544	21.36537544
392	643	19826.71362	134	441	contour	TRUE	9	643	19.82671362	12.98661037
393	645	22460.20215	107	353	contour	TRUE	9	645	22.46020215	20.69629501
394	646	21726.52539	357	1172	contour	TRUE	9	646	21.72652539	19.9627972
395	662	21326.53906	61	200	contour	TRUE	9	662	21.32653906	22.74303598
396	672	21406.24121	104	341	contour	TRUE	9	672	21.40624121	12.69561185
397	699	21601.4621	391	1282	contour	TRUE	9	699	21.6014621	17.09181996
398	8154	20436.64343	0	0	flats	TRUE	10	8154	20.43664343	19.17685119
399	8171	20260.42676	0	0	contour	TRUE	10	8171	20.26042676	18.38149087
400	8241	20062.63562	0	0	contour	TRUE	10	8241	20.06263562	19.9018825
401	8450	11094.06836	0	0	contour	TRUE	10	8450	11.09406836	13.28766486
402	8485	10709.26538	0	0	contour	TRUE	10	8485	10.70926538	11.18811369
403	8532	20594.65698	0	0	flats	TRUE	9	8532	20.59465698	19.64255394
404	9558	20102.8147	287	942	contour	TRUE	9	9558	20.1028147	15.55528023
405	9564	18598.06201	159	521	contour	TRUE	9	9564	18.59806201	10.81290766
406	321A	21728.26856	241	789	contour	TRUE	9	321A	21.72826856	10.19746619
407	428A	21783.20447	7	23	contour	TRUE	10	428A	21.78320447	20.64140801
408	454A	21120.77734	546	1793	contour	TRUE	9	454A	21.12077734	8.52396162
409	483A	19817.75879	414	1359	contour	TRUE	9	483A	19.81775879	8.655473829
411	623A	19663.17139	548	1799	contour	TRUE	9	623A	19.66317139	12.56183893
414	238	17445.92456	514	1687	contour	TRUE	9	238	17.44592456	16.89159041
415	302	20416.1294	206	677	contour	TRUE	9	302	20.4161294	15.48171725
416	410	23135.38477	168	551	contour	TRUE	9	410	23.13538477	20.11230764
417	421	21737.50293	96	316	contour	TRUE	10	421	21.73750293	23.51878511
418	422	19565.71692	4	13	flats	TRUE	9	422	19.56571692	18.59338612
419	424	19868.6919	30	100	flats	TRUE	9	424	19.8686919	19.61672918
420	440	20638.78497	15	49	flats	TRUE	9	440	20.63878497	20.170302
421	441	20477.31348	21	68	flats	TRUE	9	441	20.47731348	20.05420193
422	463	20259.43921	26	85	flats	TRUE	9	463	20.25943921	19.86229001
423	464	20287.12793	3	9	flats	TRUE	9	464	20.28712793	19.7094271
424	474	20669.74902	25	83	flats	TRUE	9	474	20.66974902	19.68375361
425	478	20277.07715	5	16	flats	TRUE	9	478	20.27707715	19.46473733
426	489	19426.04785	31	102	flats	TRUE	9	489	19.42604785	18.88431533
427	495	20199.97998	30	98	flats	TRUE	9	495	20.19997998	19.32558442
428	496	20432.7688	30	98	flats	TRUE	9	496	20.4327688	19.5144761
429	497	18923.67481	9	29	flats	TRUE	9	497	18.92367481	18.82529127
430	502	20015.62891	15	49	flats	TRUE	10	502	20.01562891	19.2031974
431	503	22276.48828	223	730	contour	TRUE	9	503	22.27648828	19.34147318
432	504	19386.43945	39	127	contour	TRUE	9	504	19.38643945	18.33718626
433	507	20199.88818	29	95	flats	TRUE	10	507	20.19988818	19.34009096
434	515	20789.33496	38	125	flats	TRUE	9	515	20.78933496	20.09806618
435	522	20486.70175	191	625	contour	TRUE	10	522	20.48670175	20.19321291
436	529	21307.00049	26	85	contour	TRUE	10	529	21.30700049	19.82032363
437	530	19972.06763	0	0	flats	TRUE	9	530	19.97206763	17.48664863
438	531	24462.40436	126	415	contour	TRUE	10	531	24.46240436	21.95252875
439	534	21313.54483	46	151	contour	TRUE	10	534	21.31354483	18.99957847
440	536	20141.03906	43	141	flats	TRUE	10	536	20.14103906	19.18430566
441	537	20396.69251	217	712	flats	TRUE	9	537	20.39669251	18.98951994
442	540	20615.90411	9	30	contour	TRUE	10	540	20.61590411	19.21017801
443	545	21126.83972	203	666	flats	TRUE	10	545	21.12683972	20.25091756
444	549	23563.81616	96	315	contour	TRUE	9	549	23.56381616	22.17352071
445	551	20212.01563	127	418	contour	TRUE	10	551	20.21201563	18.78504721
447	559	20096.96045	9	30	flats	TRUE	9	559	20.09696045	19.34249431
449	568	20348.63538	33	110	flats	TRUE	9	568	20.34863538	18.53277379
450	569	19834.1001	243	799	contour	TRUE	10	569	19.8341001	17.83672837
451	570	21096.49023	105	345	contour	TRUE	10	570	21.09649023	18.70530842
452	571	23214.56119	47	156	contour	TRUE	10	571	23.21456119	22.42882471
453	572	20233.39893	33	107	flats	TRUE	9	572	20.23339893	19.28948545
454	576	20243.14258	317	1038	contour	TRUE	9	576	20.24314258	7.306703609
455	577	21385.52368	287	942	contour	TRUE	10	577	21.38552368	21.36851274
456	578	20857.88184	237	778	contour	TRUE	10	578	20.85788184	20.45823666
457	581	19678.28101	49	161	contour	TRUE	9	581	19.67828101	18.74216431
458	582	20032.36008	23	76	contour	TRUE	9	582	20.03236008	19.1367447
459	583	20652.29248	143	470	contour	TRUE	10	583	20.65229248	18.19193101
460	586	21854.52734	400	1313	contour	TRUE	9	586	21.85452734	19.96504677
461	590	18459.64551	54	176	contour	TRUE	10	590	18.45964551	17.34660061
462	591	20526.57617	63	206	contour	TRUE	10	591	20.52657617	19.53294717
463	592	21299.36005	47	154	flats	TRUE	9	592	21.29936005	19.6510181
464	593	20434.31726	11	37	flats	TRUE	9	593	20.43431726	20.51806011
465	595	21343.83289	117	383	contour	TRUE	9	595	21.34383289	20.87058022
466	598	20893.44768	83	271	contour	TRUE	9	598	20.89344768	17.02390741
467	600	21095.51758	248	814	contour	TRUE	9	600	21.09551758	18.38212421
468	602	13529.23514	338	1111	contour	TRUE	9	602	13.52923514	12.94704201
469	603	20884.76758	41	134	flats	TRUE	10	603	20.88476758	21.15234025
471	608	20288.70374	266	872	contour	TRUE	9	608	20.28870374	16.33448229
472	612	20002.77472	43	140	flats	TRUE	9	612	20.00277472	19.36661406
473	614	20391.06836	42	137	flats	TRUE	10	614	20.39106836	19.94480663
474	615	20826.11914	278	912	contour	TRUE	9	615	20.82611914	12.87598891
475	618	20861.50684	173	567	contour	TRUE	9	618	20.86150684	20.90969818
476	629	20074.4574	150	493	flats	TRUE	9	629	20.0744574	20.23259755
477	630	21291.52319	107	352	contour	TRUE	9	630	21.29152319	21.06883061
478	632	22135.82628	157	514	contour	TRUE	9	632	22.13582628	19.01005639
479	634	20484.92773	15	49	flats	TRUE	9	634	20.48492773	19.88140523
480	639	22273.0155	87	286	contour	TRUE	9	639	22.2730155	20.86456262
481	642	23769.27246	297	974	contour	TRUE	9	642	23.76927246	17.76795872
482	647	18426.80341	152	498	contour	TRUE	9	647	18.42680341	9.442129034
483	652	11932.96292	143	470	contour	TRUE	9	652	11.93296292	12.45928091
484	661	21737.19922	430	1412	contour	TRUE	9	661	21.73719922	17.1010597
485	663	22152.40137	233	764	contour	TRUE	9	663	22.15240137	17.21240043
486	667	20780.86523	85	278	flats	TRUE	10	667	20.78086523	20.43175507
487	668	22309.34766	228	748	contour	TRUE	9	668	22.30934766	14.27542691
488	669	21053.59827	23	75	contour	TRUE	9	669	21.05359827	20.87558201
489	670	20098.95703	55	181	contour	TRUE	9	670	20.09895703	9.56718015
490	673	20133.80933	31	102	flats	TRUE	10	673	20.13380933	18.06183755
492	675	20423.73218	186	609	contour	TRUE	9	675	20.42373218	17.89016911
493	676	20645.69336	11	36	flats	TRUE	10	676	20.64569336	20.05279584
494	679	20547.21393	7	22	flats	TRUE	10	679	20.54721393	20.26698564
495	681	21884.47559	200	655	contour	TRUE	9	681	21.88447559	20.89754772
496	682	21298.91895	361	1185	contour	TRUE	9	682	21.29891895	16.82883091
497	684	21705.4292	303	995	contour	TRUE	9	684	21.7054292	17.68508998
498	692	21260.89502	127	418	contour	TRUE	9	692	21.26089502	19.54119369
499	697	20795.09961	178	583	contour	TRUE	10	697	20.79509961	18.23744837
500	8135	23876.16272	0	0	contour	TRUE	9	8135	23.87616272	24.03048435
501	8270	19921.51856	0	0	contour	TRUE	9	8270	19.92151856	17.83291047
502	8478	21724.08203	0	0	flats	TRUE	10	8478	21.72408203	20.5060933
503	508A	23567.36963	519	1704	contour	TRUE	9	508A	23.56736963	17.33442005
504	553A	21256.41406	447	1467	contour	TRUE	9	553A	21.25641406	5.266184351
505	610A	20776.6626	432	1418	contour	TRUE	9	610A	20.7766626	12.31172744
506	633A	16530.2668	110	360	contour	TRUE	9	633A	16.5302668	10.70099717
507	666A	19636.22791	275	901	contour	TRUE	9	666A	19.63622791	8.529704188
508	694A	20965.92285	327	1072	contour	TRUE	9	694A	20.96592285	15.15377132
509	404	19154.34399	79	258	flats	TRUE	9	404	19.15434399	19.68817114
510	425	19732.33789	94	308	flats	TRUE	9	425	19.73233789	19.28272883
511	427	20169.06836	105	344	flats	TRUE	9	427	20.16906836	19.775717
512	457	20034.33984	0	1	flats	TRUE	9	457	20.03433984	20.13282637
513	459	22313.30986	62	204	contour	TRUE	9	459	22.31330986	21.51789842
514	481	19961.12109	13	44	flats	TRUE	9	481	19.96112109	19.0608133
515	482	19018.56104	3	11	flats	TRUE	9	482	19.01856104	18.02271758
516	484	20786.39453	28	91	flats	TRUE	9	484	20.78639453	20.84254581
517	501	20065.96484	10	33	flats	TRUE	9	501	20.06596484	20.89961485
518	505	19964.34619	19	64	flats	TRUE	9	505	19.96434619	18.21397201
519	516	24532.28943	10	33	contour	TRUE	9	516	24.53228943	23.7136884
520	524	19867.87793	9	30	flats	TRUE	9	524	19.86787793	19.45391564
521	528	20925.30237	63	208	flats	TRUE	9	528	20.92530237	19.38856249
522	532	19426.81171	147	482	contour	TRUE	10	532	19.42681171	17.81892133
523	533	20433.93945	0	0	flats	TRUE	9	533	20.43393945	19.44342221
524	539	17479.18652	23	75	contour	TRUE	10	539	17.47918652	17.63433886
525	541	20197.59973	114	374	flats	TRUE	9	541	20.19759973	20.62074319
526	547	20020.43066	0	0	flats	TRUE	9	547	20.02043066	19.98874104
527	556	23409.0105	15	49	flats	TRUE	9	556	23.4090105	21.15434016
528	562	23137.69336	192	631	contour	TRUE	10	562	23.13769336	19.73892027
529	575	20236.80664	135	444	flats	TRUE	9	575	20.23680664	18.85883651
530	589	21093.05078	61	200	contour	TRUE	9	589	21.09305078	22.18755587
531	613	20396.05859	45	149	flats	TRUE	9	613	20.39605859	19.81918311
532	616	20393.93506	8	28	flats	TRUE	9	616	20.39393506	18.94862591
533	620	20801.4148	6	20	flats	TRUE	9	620	20.8014148	20.14580591
534	621	19769.63696	46	151	flats	TRUE	9	621	19.76963696	19.99831867
535	626	19739.38623	72	235	flats	TRUE	10	626	19.73938623	19.81783205
536	627	20289.41797	10	33	flats	TRUE	9	627	20.28941797	20.19240336
537	635	20649.01904	42	139	flats	TRUE	10	635	20.64901904	19.74263014
539	644	19705.99219	4	12	flats	TRUE	9	644	19.70599219	19.05614427
540	648	18849.95264	165	542	contour	TRUE	10	648	18.84995264	19.10032433
541	650	20260.03766	0	0	flats	TRUE	9	650	20.26003766	20.36471725
542	651	12286.55176	213	698	flats	TRUE	9	651	12.28655176	11.86258691
543	654	20123.5752	30	99	flats	TRUE	9	654	20.1235752	19.30653716
544	655	19410.92578	53	174	contour	TRUE	10	655	19.41092578	19.54543287
545	656	20279.62207	0	0	flats	TRUE	9	656	20.27962207	20.06502221
546	657	20108.15625	34	113	flats	TRUE	10	657	20.10815625	18.88036421
547	659	20319.87659	86	284	flats	TRUE	9	659	20.31987659	19.23320579
548	665	12970.21301	11	35	contour	TRUE	10	665	12.97021301	13.29460088
549	677	20647.32813	12	39	flats	TRUE	9	677	20.64732813	20.710151
550	680	18709.17285	23	77	flats	TRUE	10	680	18.70917285	18.64972569
551	683	20527.81055	15	49	flats	TRUE	9	683	20.52781055	21.46303518
552	685	20373.57509	149	488	contour	TRUE	10	685	20.37357509	20.44598665
553	688	23107.0918	169	554	contour	TRUE	10	688	23.1070918	21.90271581
554	690	18712.13086	7	24	contour	TRUE	10	690	18.71213086	18.49980248
555	691	19480.42773	117	385	contour	TRUE	9	691	19.48042773	20.32019267
556	693	20171.14258	80	261	flats	TRUE	9	693	20.17114258	19.11653296
557	696	20342.92188	98	323	contour	TRUE	9	696	20.34292188	19.04521316
558	700	23797.79395	105	345	contour	TRUE	10	700	23.79779395	25.22092753
559	724	19761.00586	0	0	flats	TRUE	10	724	19.76100586	19.79362846
560	729	21085.12647	164	537	contour	TRUE	10	729	21.08512647	20.36555806
561	732	20515.29932	0	0	flats	TRUE	10	732	20.51529932	20.54790617
562	755	20471.42944	8	26	flats	TRUE	10	755	20.47142944	19.88551198
563	760	19741.34668	47	155	contour	TRUE	10	760	19.74134668	17.96440004
564	775	20358.19336	15	49	flats	TRUE	10	775	20.35819336	19.33640867
565	567A	22717.96344	2	7	contour	TRUE	9	567A	22.71796344	21.32091515
566	268	20616.63086	150	493	contour	TRUE	10	268	20.61663086	13.90184693
567	476	21052.35742	185	607	contour	TRUE	10	476	21.05235742	17.1891283
568	492	19514.41211	222	727	contour	TRUE	10	492	19.51441211	17.73528456
569	519	20675.03516	260	852	contour	TRUE	10	519	20.67503516	19.10562203
571	538	19671.41016	26	86	contour	TRUE	10	538	19.67141016	16.83585584
572	548	24335.49207	19	63	contour	TRUE	10	548	24.33549207	23.88618177
574	584	20236.11768	99	326	contour	TRUE	9	584	20.23611768	19.67561178
575	599	21389.04688	16	53	contour	TRUE	10	599	21.38904688	13.06623351
576	611	21856.49023	0	0	flats	TRUE	9	611	21.85649023	23.05959232
577	622	20168.16882	68	222	contour	TRUE	10	622	20.16816882	19.02684543
578	636	25129.22119	7	23	contour	TRUE	10	636	25.12922119	25.87387717
579	649	17302.75391	57	186	contour	TRUE	10	649	17.30275391	12.38110834
581	698	20754.02344	25	82	contour	TRUE	9	698	20.75402344	19.92091105
582	702	19148.92322	2	5	contour	TRUE	10	702	19.14892322	18.29026911
583	703	19924.13294	15	49	flats	TRUE	10	703	19.92413294	19.17144092
584	726	19581.87891	147	483	contour	TRUE	10	726	19.58187891	17.94462579
585	736	19979.16211	66	217	contour	TRUE	10	736	19.97916211	19.57740375
586	738	20021.44849	54	176	contour	TRUE	10	738	20.02144849	16.82158869
587	750	20034.31641	154	506	contour	TRUE	10	750	20.03431641	19.49128288
588	763	20016.39648	17	56	flats	TRUE	10	763	20.01639648	19.51027961
590	782	18798.16553	47	154	contour	TRUE	10	782	18.79816553	19.14557815
591	791	18893.84766	98	321	contour	TRUE	10	791	18.89384766	19.11166836
592	8176	18599.62891	0	0	contour	TRUE	10	8176	18.59962891	14.99434754
593	8437	22588.98386	0	0	contour	TRUE	10	8437	22.58898386	18.13909307
594	9690	19658.42926	7	24	contour	TRUE	10	9690	19.65842926	19.89001188
595	521	9672.666016	287	942	contour	TRUE	10	521	9.672666016	9.248967571
596	563	20582.03516	464	1524	contour	TRUE	9	563	20.58203516	15.72212184
597	601	23841.29996	91	299	flats	TRUE	9	601	23.84129996	21.92459877
598	605	21050.98047	56	184	flats	TRUE	9	605	21.05098047	19.73273246
599	638	19366.10352	242	794	contour	TRUE	10	638	19.36610352	18.17952212
600	658	30809.12012	160	527	flats	TRUE	9	658	30.80912012	28.66118755
601	664	20208.8457	337	1104	contour	TRUE	9	664	20.2088457	18.65806354
602	678	15415.4519	96	315	contour	TRUE	10	678	15.4154519	14.78366197
603	737	19674.29785	240	787	contour	TRUE	10	737	19.67429785	18.96102282
604	790	19825.15527	245	805	contour	TRUE	10	790	19.82515527	17.76206994
605	8603	19824.58594	0	0	contour	TRUE	9	8603	19.82458594	19.34791289
606	624A	19745.27295	227	745	contour	TRUE	10	624A	19.74527295	13.18996678
607	651A	7340.811523	213	698	flats	TRUE	9	651A	7.340811523	7.047340348
608	686A	20526.49609	14	47	contour	TRUE	10	686A	20.52649609	15.07388345
609	796A	20852.06104	185	608	contour	TRUE	10	796A	20.85206104	8.592044162
